# Supplementary material for: (1R,3aR,5aS,6S,8aR,8bR,9aS)-1-Hydr­oxy-6-isopropyl-1,3a,5a-trimethyl­perhydro­cyclo­penta­[a]cyclo­propa[i]naphthalen-4-one
Source: Acta Crystallogr Sect E Struct Rep Online. 2010 Jan 16;66(Pt 2):o356–7. doi: 10.1107/S1600536810001169 (PMC2979771; doi:10.1107/S1600536810001169)
Supplement: Supplementary file 1 [file e-66-0o356-sup1.cif]

##############################################################################
###                                                                        ###
###        Electronic paper (Acta Crystallographica Section E)             ###
###                                                                        ###
##############################################################################
#                                                                            #
# This CIF contains the data in a paper accepted for publication in Acta     #
# Crystallographica Section E. It conforms to the requirements of Notes      #
# for Authors for Section E, and has been peer reviewed under the auspices   #
# of the IUCr Commission on Journals.                                        #
#                                                                            #
# Full details of the Crystallographic Information File format               #
# are given in the paper "The Crystallographic Information File (CIF):       #
# a New Standard Archive File for Crystallography" by S. R. Hall, F. H.      #
# Allen and I. D. Brown [Acta Cryst. (1991), A47, 655-685].                  #
#                                                                            #
# The current version of the core CIF dictionary is obtainable from          #
# ftp://ftp.iucr.org/pub/cif_core.dic. The current version number is 2.4.    #
#                                                                            #
# Software is freely available for graphical display of the structure(s) in  #
# this CIF.  For information consult the CIF home page http://www.iucr.org/  #
# cif/home.html                                                              #
#                                                                            #
# This file may be used for bona fide research purposes within the           #
# scientific community so long as proper attribution is given to the journal # 
# article from which it was obtained.                                        #
#                                                                            #
##############################################################################
                                             
data_global
_audit_creation_method     'WinGX routine CIF_UPDATE'
_audit_conform_dict_name     cif_core.dic
_audit_conform_dict_version     2.4
_journal_data_validation_number     ?
_journal_date_recd_electronic     2010-01-05
_journal_date_accepted     2010-01-10
_journal_name_full     'Acta Crystallographica, Section E'
_journal_year     2010
_journal_volume     66
_journal_issue      2
_journal_page_first     o356
_journal_page_last     o357
_journal_paper_category     QO
_journal_coeditor_code     FL2288
_publ_contact_author_name     'Brito, Iv\'an'
_publ_contact_author_address
;Departamento de Qu\'imica
Facultad de Ciencias B\'asicas
Universidad de Antofagasta
Casilla 170
Antofagasta - Chile
;
_publ_contact_author_email     ivanbritob@yahoo.com
_publ_contact_author_fax     '56(55)637457'
_publ_contact_author_phone     '56(55)637814'
_publ_section_title
;\
(1<i>R</i>,3a<i>R</i>,5a<i>S</i>,6<i>S</i>,8a<i>R</i>,8b<i>R</i>,9a<i>S</i>)-1-\
Hydroxy-6-isopropyl-1,3a,5a-trimethylperhydrocyclopenta[<i>a</i>]\
cyclopropa[<i>i</i>]naphthalen-4-one
;
loop_
    _publ_author_name
    _publ_author_footnote
    _publ_author_address
    'Brito, Iv\'an' .
;
Departamento de Qu\'imica
Facultad de Ciencias B\'asicas
Universidad de Antofagasta
Casilla 170
Antofagasta
Chile
;
    'B\'orquez, Jorge' .
;
Departamento de Qu\'imica
Facultad de Ciencias B\'asicas
Universidad de Antofagasta
Casilla 170
Antofagasta
Chile
;
    'Loyola, Luis Alberto' .
;
Departamento de Qu\'imica
Facultad de Ciencias B\'asicas
Universidad de Antofagasta
Casilla 170
Antofagasta
Chile
;
    'Bolte, Michael' .
;
Institut f\"ur Anorganische Chemie der Goethe-Universit\"at Frankfurt,
Max-von-Laue-Strasse 7, D-60438 Frankfurt am Main, Germany
;
    'Albanez, Joselyn' .
;
Departamento de Qu\'imica
Facultad de Ciencias B\'asicas
Universidad de Antofagasta
Casilla 170
Antofagasta
Chile
;
data_I
_audit_creation_method     'WinGX routine CIF_UPDATE'
_chemical_name_systematic
;
(1<i>R</i>,3a<i>R</i>,5a<i>S</i>,6<i>S</i>,8a<i>R</i>,8b<i>R</i>,9a<i>S</i>)-
1-Hydroxy-6-isopropyl-1,3a,5a-
trimethylperhydrocyclopenta[<i>a</i>]cyclopropa[<i>i</i>]naphthalen-4-one
;
_chemical_formula_moiety     'C20 H32 O2'
_chemical_formula_sum     'C20 H32 O2'
_chemical_formula_iupac     'C20 H32 O2'
_chemical_formula_weight     304.46
_symmetry_cell_setting     monoclinic
_symmetry_space_group_name_H-M     'P 21'
_symmetry_space_group_name_Hall     'P 2yb'
loop_
    _symmetry_equiv_pos_as_xyz
    'x, y, z'
    '-x, y+1/2, -z'
_cell_length_a     6.0073(5)
_cell_length_b     13.3348(11)
_cell_length_c     11.2743(8)
_cell_angle_alpha     90
_cell_angle_beta     99.271(6)
_cell_angle_gamma     90
_cell_volume     891.34(12)
_cell_formula_units_Z     2
_cell_measurement_reflns_used     6216
_cell_measurement_theta_min     3.5
_cell_measurement_theta_max     27.8
_cell_measurement_temperature     173(2)
_exptl_crystal_description     block
_exptl_crystal_colour     colourless
_exptl_crystal_size_max     0.37
_exptl_crystal_size_mid     0.36
_exptl_crystal_size_min     0.36
_exptl_crystal_density_diffrn     1.134
_exptl_crystal_density_method     'not measured'
_exptl_crystal_F_000     336
_exptl_absorpt_coefficient_mu     0.071
_exptl_absorpt_correction_type     none
_exptl_special_details
;
;
_diffrn_ambient_temperature     173(2)
_diffrn_radiation_type     MoK\a
_diffrn_radiation_wavelength     0.71073
_diffrn_radiation_monochromator     graphite
_diffrn_measurement_device_type     'Stoe IPDSII two-circle diffractometer'
_diffrn_measurement_method     \w
_diffrn_reflns_number     6336
_diffrn_reflns_av_R_equivalents     0.0657
_diffrn_reflns_theta_min     3.44
_diffrn_reflns_theta_max     27.51
_diffrn_reflns_theta_full     25
_diffrn_measured_fraction_theta_max     0.987
_diffrn_measured_fraction_theta_full     0.988
_diffrn_reflns_limit_h_min     -7
_diffrn_reflns_limit_h_max     7
_diffrn_reflns_limit_k_min     -17
_diffrn_reflns_limit_k_max     17
_diffrn_reflns_limit_l_min     -13
_diffrn_reflns_limit_l_max     14
_diffrn_standards_number     0
_refine_special_details
;
Refinement of <i>F</i>^2^ against ALL reflections. The weighted <i>R</i>-factor
<i>wR</i> and goodness of fit <i>S</i> are based on <i>F</i>^2^, conventional
<i>R</i>-factors <i>R</i> are based on <i>F</i>, with <i>F</i> set to zero for
negative <i>F</i>^2^. The threshold expression of <i>F</i>^2^ >
\s(<i>F</i>^2^) is used only for calculating <i>R</i>-factors(gt) <i>etc</i>.
and is not relevant to the choice of reflections for refinement.
<i>R</i>-factors based on <i>F</i>^2^ are statistically about twice as large
as those based on <i>F</i>, and <i>R</i>- factors based on ALL data will be
even larger.
;
_reflns_number_total     2107
_reflns_number_gt     1876
_reflns_threshold_expression     I>2\s(I)
_refine_ls_structure_factor_coef     Fsqd
_refine_ls_matrix_type     full
_refine_ls_R_factor_all     0.0454
_refine_ls_R_factor_gt     0.0406
_refine_ls_wR_factor_ref     0.0997
_refine_ls_goodness_of_fit_ref     0.999
_refine_ls_restrained_S_all     0.998
_refine_ls_number_reflns     2107
_refine_ls_number_parameters     204
_refine_ls_number_restraints     1
_refine_ls_hydrogen_treatment     mixed
_refine_ls_weighting_scheme     calc
_refine_ls_weighting_details
                 'calc w=1/[\s^2^(Fo^2^)+(0.0650P)^2^] where P=(Fo^2^+2Fc^2^)/3'
_atom_sites_solution_hydrogens     geom
_atom_sites_solution_primary     direct
_atom_sites_solution_secondary     difmap
_refine_ls_shift/su_max     0
_refine_ls_shift/su_mean     0
_refine_diff_density_max     0.2
_refine_diff_density_min     -0.159
_refine_ls_extinction_method     'SHELXL97 (Sheldrick, 2008)'
_refine_ls_extinction_coef     0.035(6)
loop_
    _atom_type_symbol
    _atom_type_description
    _atom_type_scat_dispersion_real
    _atom_type_scat_dispersion_imag
    _atom_type_scat_source
    C C 0.0033 0.0016 'International Tables Vol C Tables 4.2.6.8 and 6.1.1.4'
    H H 0 0 'International Tables Vol C Tables 4.2.6.8 and 6.1.1.4'
    O O 0.0106 0.006 'International Tables Vol C Tables 4.2.6.8 and 6.1.1.4'
_computing_data_collection     'X-AREA (Stoe & Cie, 2001)'
_computing_cell_refinement     'X-AREA (Stoe & Cie, 2001)'
_computing_data_reduction     'X-AREA (Stoe & Cie, 2001)'
_computing_structure_solution     'SHELXS97 (Sheldrick, 2008)'
_computing_structure_refinement     'SHELXL97 (Sheldrick, 2008)'
_computing_molecular_graphics     'XP in SHELXTL-Plus (Sheldrick, 2008)'
_computing_publication_material     'SHELXL97 (Sheldrick, 2008)'
loop_
    _atom_site_type_symbol
    _atom_site_label
    _atom_site_fract_x
    _atom_site_fract_y
    _atom_site_fract_z
    _atom_site_U_iso_or_equiv
    _atom_site_adp_type
    _atom_site_calc_flag
    _atom_site_refinement_flags
    _atom_site_occupancy
    _atom_site_disorder_assembly
    _atom_site_disorder_group
    O O1 1.0462(3) 0.74056(12) 0.32053(17) 0.0400(4) Uani d . 1 . .
    H H1 1.088(5) 0.801(2) 0.369(3) 0.053(8) Uiso d . 1 . .
    O O2 0.8592(3) 0.42953(12) 0.55110(15) 0.0470(5) Uani d . 1 . .
    C C1 0.8182(4) 0.44374(16) 0.0885(2) 0.0340(4) Uani d . 1 . .
    H H1A 0.9569 0.4797 0.0761 0.041 Uiso calc R 1 . .
    H H1B 0.688 0.4727 0.0344 0.041 Uiso calc R 1 . .
    C C2 0.8394(3) 0.33017(15) 0.06515(19) 0.0313(4) Uani d . 1 . .
    H H2A 0.9912 0.3144 0.0467 0.038 Uiso calc R 1 . .
    H H2B 0.7253 0.3089 -0.0036 0.038 Uiso calc R 1 . .
    C C3 0.8004(3) 0.27562(15) 0.18129(18) 0.0261(4) Uani d . 1 . .
    H H3 0.9506 0.2684 0.2336 0.031 Uiso calc R 1 . .
    C C4 0.7041(3) 0.16952(15) 0.1557(2) 0.0311(4) Uani d . 1 . .
    H H4 0.5664 0.1751 0.0931 0.037 Uiso calc R 1 . .
    C C5 0.6621(3) 0.35294(14) 0.24246(18) 0.0246(4) Uani d . 1 . .
    C C6 0.6819(4) 0.34028(15) 0.38011(19) 0.0308(4) Uani d . 1 . .
    H H6A 0.5353 0.3164 0.3987 0.037 Uiso calc R 1 . .
    H H6B 0.7956 0.2878 0.4068 0.037 Uiso calc R 1 . .
    C C7 0.7475(3) 0.43507(15) 0.45144(19) 0.0302(4) Uani d . 1 . .
    C C8 0.6549(3) 0.53588(15) 0.40016(18) 0.0271(4) Uani d . 1 . .
    C C9 0.6806(3) 0.54398(14) 0.26617(18) 0.0272(4) Uani d . 1 . .
    C C10 0.7838(3) 0.45080(14) 0.21941(18) 0.0254(4) Uani d . 1 . .
    H H10 0.938 0.4451 0.2679 0.03 Uiso calc R 1 . .
    C C11 0.5111(4) 0.60649(17) 0.1836(2) 0.0364(5) Uani d . 1 . .
    H H11A 0.4639 0.5823 0.1003 0.044 Uiso calc R 1 . .
    H H11B 0.3916 0.6409 0.2192 0.044 Uiso calc R 1 . .
    C C12 0.7496(4) 0.64378(15) 0.2178(2) 0.0340(5) Uani d . 1 . .
    H H12 0.8433 0.6374 0.1525 0.041 Uiso calc R 1 . .
    C C13 0.8031(4) 0.73557(15) 0.2965(2) 0.0356(5) Uani d . 1 . .
    C C14 0.7134(4) 0.72394(15) 0.4149(2) 0.0357(5) Uani d . 1 . .
    H H14A 0.7752 0.7782 0.4706 0.043 Uiso calc R 1 . .
    H H14B 0.5471 0.7305 0.4 0.043 Uiso calc R 1 . .
    C C15 0.7781(3) 0.62273(15) 0.47304(19) 0.0307(4) Uani d . 1 . .
    H H15A 0.7402 0.6221 0.5553 0.037 Uiso calc R 1 . .
    H H15B 0.943 0.613 0.4795 0.037 Uiso calc R 1 . .
    C C16 0.7113(5) 0.83020(18) 0.2302(3) 0.0524(7) Uani d . 1 . .
    H H16A 0.7472 0.8885 0.2827 0.079 Uiso calc R 1 . .
    H H16B 0.5473 0.8245 0.2075 0.079 Uiso calc R 1 . .
    H H16C 0.7803 0.8384 0.1577 0.079 Uiso calc R 1 . .
    C C17 0.4059(4) 0.53345(18) 0.4215(2) 0.0370(5) Uani d . 1 . .
    H H17A 0.3306 0.5959 0.3921 0.055 Uiso calc R 1 . .
    H H17B 0.402 0.5264 0.5077 0.055 Uiso calc R 1 . .
    H H17C 0.3281 0.4765 0.3782 0.055 Uiso calc R 1 . .
    C C18 0.8759(4) 0.10463(17) 0.1047(2) 0.0425(5) Uani d . 1 . .
    H H18A 0.9196 0.1379 0.0344 0.064 Uiso calc R 1 . .
    H H18B 0.8087 0.0392 0.0809 0.064 Uiso calc R 1 . .
    H H18C 1.0095 0.0951 0.1661 0.064 Uiso calc R 1 . .
    C C19 0.6366(5) 0.11760(17) 0.2651(2) 0.0429(5) Uani d . 1 . .
    H H19A 0.5275 0.1594 0.2985 0.064 Uiso calc R 1 . .
    H H19B 0.7706 0.1076 0.3261 0.064 Uiso calc R 1 . .
    H H19C 0.5682 0.0525 0.2411 0.064 Uiso calc R 1 . .
    C C20 0.4160(3) 0.35344(16) 0.1790(2) 0.0338(4) Uani d . 1 . .
    H H20A 0.4119 0.361 0.0922 0.051 Uiso calc R 1 . .
    H H20B 0.3356 0.4095 0.2092 0.051 Uiso calc R 1 . .
    H H20C 0.3435 0.2902 0.1952 0.051 Uiso calc R 1 . .
loop_
    _atom_site_aniso_label
    _atom_site_aniso_U_11
    _atom_site_aniso_U_22
    _atom_site_aniso_U_33
    _atom_site_aniso_U_12
    _atom_site_aniso_U_13
    _atom_site_aniso_U_23
    O1 0.0403(8) 0.0284(7) 0.0521(10) -0.0029(6) 0.0101(7) -0.0037(7)
    O2 0.0642(10) 0.0364(8) 0.0347(9) 0.0084(8) -0.0096(8) 0.0001(7)
    C1 0.0422(10) 0.0317(10) 0.0303(11) -0.0025(8) 0.0127(8) 0.0006(8)
    C2 0.0327(9) 0.0345(10) 0.0287(10) -0.0030(7) 0.0109(8) -0.0038(8)
    C3 0.0235(8) 0.0298(9) 0.0251(9) 0.0000(7) 0.0041(7) -0.0019(7)
    C4 0.0317(10) 0.0282(9) 0.0325(11) -0.0004(7) 0.0028(8) -0.0044(8)
    C5 0.0214(8) 0.0275(8) 0.0253(10) -0.0013(6) 0.0055(6) -0.0015(7)
    C6 0.0375(10) 0.0303(9) 0.0261(10) -0.0009(8) 0.0099(8) 0.0006(8)
    C7 0.0330(9) 0.0331(10) 0.0257(10) 0.0025(8) 0.0084(7) 0.0008(8)
    C8 0.0255(9) 0.0299(9) 0.0261(10) 0.0024(7) 0.0048(7) -0.0035(7)
    C9 0.0271(9) 0.0286(9) 0.0251(10) 0.0010(7) 0.0020(7) -0.0001(7)
    C10 0.0230(7) 0.0274(8) 0.0261(10) -0.0010(7) 0.0054(6) 0.0006(7)
    C11 0.0400(11) 0.0332(10) 0.0326(11) 0.0057(9) -0.0041(8) 0.0012(8)
    C12 0.0414(11) 0.0271(9) 0.0328(11) 0.0005(8) 0.0041(9) 0.0021(8)
    C13 0.0393(11) 0.0255(9) 0.0406(12) 0.0021(8) 0.0020(9) -0.0017(9)
    C14 0.0347(10) 0.0319(11) 0.0397(12) 0.0048(8) 0.0034(9) -0.0086(8)
    C15 0.0312(9) 0.0332(10) 0.0278(10) 0.0008(8) 0.0047(7) -0.0048(8)
    C16 0.0708(17) 0.0302(11) 0.0520(16) 0.0069(11) -0.0024(13) 0.0029(11)
    C17 0.0303(10) 0.0403(11) 0.0425(13) 0.0010(8) 0.0126(8) -0.0066(10)
    C18 0.0462(12) 0.0343(11) 0.0475(15) 0.0059(9) 0.0095(10) -0.0106(10)
    C19 0.0560(14) 0.0314(10) 0.0429(14) -0.0048(10) 0.0130(11) -0.0010(10)
    C20 0.0227(8) 0.0373(10) 0.0413(12) -0.0006(8) 0.0046(8) -0.0054(9)
_geom_special_details
;
All e.s.d.'s (except the e.s.d. in the dihedral angle between two l.s. planes)
are estimated using the full covariance matrix. The cell e.s.d.'s are taken
into account individually in the estimation of e.s.d.'s in distances, angles
and torsion angles; correlations between e.s.d.'s in cell parameters are only
used when they are defined by crystal symmetry. An approximate (isotropic)
treatment of cell e.s.d.'s is used for estimating e.s.d.'s involving l.s.
planes.
;
loop_
    _geom_bond_atom_site_label_1
    _geom_bond_atom_site_label_2
    _geom_bond_site_symmetry_2
    _geom_bond_distance
    _geom_bond_publ_flag
    O1 C13 . 1.443(3) ?
    O1 H1 . 0.99(3) ?
    O2 C7 . 1.215(3) ?
    C1 C10 . 1.525(3) ?
    C1 C2 . 1.546(3) ?
    C1 H1A . 0.99 ?
    C1 H1B . 0.99 ?
    C2 C3 . 1.548(3) ?
    C2 H2A . 0.99 ?
    C2 H2B . 0.99 ?
    C3 C4 . 1.538(3) ?
    C3 C5 . 1.553(3) ?
    C3 H3 . 1.00 ?
    C4 C19 . 1.525(3) ?
    C4 C18 . 1.529(3) ?
    C4 H4 . 1.00 ?
    C5 C20 . 1.535(2) ?
    C5 C10 . 1.538(3) ?
    C5 C6 . 1.547(3) ?
    C6 C7 . 1.516(3) ?
    C6 H6A . 0.99 ?
    C6 H6B . 0.99 ?
    C7 C8 . 1.532(3) ?
    C8 C15 . 1.539(3) ?
    C8 C9 . 1.547(3) ?
    C8 C17 . 1.553(3) ?
    C9 C11 . 1.514(3) ?
    C9 C10 . 1.520(3) ?
    C9 C12 . 1.521(3) ?
    C10 H10 . 1.00 ?
    C11 C12 . 1.507(3) ?
    C11 H11A . 0.99 ?
    C11 H11B . 0.99 ?
    C12 C13 . 1.516(3) ?
    C12 H12 . 1.00 ?
    C13 C16 . 1.524(3) ?
    C13 C14 . 1.525(4) ?
    C14 C15 . 1.523(3) ?
    C14 H14A . 0.99 ?
    C14 H14B . 0.99 ?
    C15 H15A . 0.99 ?
    C15 H15B . 0.99 ?
    C16 H16A . 0.98 ?
    C16 H16B . 0.98 ?
    C16 H16C . 0.98 ?
    C17 H17A . 0.98 ?
    C17 H17B . 0.98 ?
    C17 H17C . 0.98 ?
    C18 H18A . 0.98 ?
    C18 H18B . 0.98 ?
    C18 H18C . 0.98 ?
    C19 H19A . 0.98 ?
    C19 H19B . 0.98 ?
    C19 H19C . 0.98 ?
    C20 H20A . 0.98 ?
    C20 H20B . 0.98 ?
    C20 H20C . 0.98 ?
loop_
    _geom_angle_atom_site_label_1
    _geom_angle_atom_site_label_2
    _geom_angle_atom_site_label_3
    _geom_angle_site_symmetry_1
    _geom_angle_site_symmetry_3
    _geom_angle
    _geom_angle_publ_flag
    C13 O1 H1 . . 107.5(18) ?
    C10 C1 C2 . . 104.67(16) ?
    C10 C1 H1A . . 110.8 ?
    C2 C1 H1A . . 110.8 ?
    C10 C1 H1B . . 110.8 ?
    C2 C1 H1B . . 110.8 ?
    H1A C1 H1B . . 108.9 ?
    C1 C2 C3 . . 106.74(17) ?
    C1 C2 H2A . . 110.4 ?
    C3 C2 H2A . . 110.4 ?
    C1 C2 H2B . . 110.4 ?
    C3 C2 H2B . . 110.4 ?
    H2A C2 H2B . . 108.6 ?
    C4 C3 C2 . . 112.18(16) ?
    C4 C3 C5 . . 118.79(15) ?
    C2 C3 C5 . . 103.20(15) ?
    C4 C3 H3 . . 107.4 ?
    C2 C3 H3 . . 107.4 ?
    C5 C3 H3 . . 107.4 ?
    C19 C4 C18 . . 109.33(18) ?
    C19 C4 C3 . . 114.03(18) ?
    C18 C4 C3 . . 109.55(17) ?
    C19 C4 H4 . . 107.9 ?
    C18 C4 H4 . . 107.9 ?
    C3 C4 H4 . . 107.9 ?
    C20 C5 C10 . . 111.46(15) ?
    C20 C5 C6 . . 112.37(17) ?
    C10 C5 C6 . . 107.48(15) ?
    C20 C5 C3 . . 109.86(16) ?
    C10 C5 C3 . . 100.68(14) ?
    C6 C5 C3 . . 114.39(16) ?
    C7 C6 C5 . . 114.38(16) ?
    C7 C6 H6A . . 108.7 ?
    C5 C6 H6A . . 108.7 ?
    C7 C6 H6B . . 108.7 ?
    C5 C6 H6B . . 108.7 ?
    H6A C6 H6B . . 107.6 ?
    O2 C7 C6 . . 119.85(18) ?
    O2 C7 C8 . . 121.02(18) ?
    C6 C7 C8 . . 118.94(17) ?
    C7 C8 C15 . . 110.17(16) ?
    C7 C8 C9 . . 110.04(15) ?
    C15 C8 C9 . . 110.73(16) ?
    C7 C8 C17 . . 102.90(17) ?
    C15 C8 C17 . . 108.97(16) ?
    C9 C8 C17 . . 113.75(17) ?
    C11 C9 C10 . . 120.53(17) ?
    C11 C9 C12 . . 59.54(14) ?
    C10 C9 C12 . . 116.15(17) ?
    C11 C9 C8 . . 118.43(17) ?
    C10 C9 C8 . . 113.08(16) ?
    C12 C9 C8 . . 119.15(17) ?
    C9 C10 C1 . . 120.82(17) ?
    C9 C10 C5 . . 113.78(16) ?
    C1 C10 C5 . . 104.67(15) ?
    C9 C10 H10 . . 105.4 ?
    C1 C10 H10 . . 105.4 ?
    C5 C10 H10 . . 105.4 ?
    C12 C11 C9 . . 60.45(13) ?
    C12 C11 H11A . . 117.7 ?
    C9 C11 H11A . . 117.7 ?
    C12 C11 H11B . . 117.7 ?
    C9 C11 H11B . . 117.7 ?
    H11A C11 H11B . . 114.8 ?
    C11 C12 C13 . . 121.3(2) ?
    C11 C12 C9 . . 60.01(14) ?
    C13 C12 C9 . . 122.7(2) ?
    C11 C12 H12 . . 114.1 ?
    C13 C12 H12 . . 114.1 ?
    C9 C12 H12 . . 114.1 ?
    O1 C13 C12 . . 105.05(18) ?
    O1 C13 C16 . . 109.21(19) ?
    C12 C13 C16 . . 110.81(19) ?
    O1 C13 C14 . . 109.27(18) ?
    C12 C13 C14 . . 111.03(18) ?
    C16 C13 C14 . . 111.26(19) ?
    C15 C14 C13 . . 111.42(17) ?
    C15 C14 H14A . . 109.3 ?
    C13 C14 H14A . . 109.3 ?
    C15 C14 H14B . . 109.3 ?
    C13 C14 H14B . . 109.3 ?
    H14A C14 H14B . . 108 ?
    C14 C15 C8 . . 111.71(16) ?
    C14 C15 H15A . . 109.3 ?
    C8 C15 H15A . . 109.3 ?
    C14 C15 H15B . . 109.3 ?
    C8 C15 H15B . . 109.3 ?
    H15A C15 H15B . . 107.9 ?
    C13 C16 H16A . . 109.5 ?
    C13 C16 H16B . . 109.5 ?
    H16A C16 H16B . . 109.5 ?
    C13 C16 H16C . . 109.5 ?
    H16A C16 H16C . . 109.5 ?
    H16B C16 H16C . . 109.5 ?
    C8 C17 H17A . . 109.5 ?
    C8 C17 H17B . . 109.5 ?
    H17A C17 H17B . . 109.5 ?
    C8 C17 H17C . . 109.5 ?
    H17A C17 H17C . . 109.5 ?
    H17B C17 H17C . . 109.5 ?
    C4 C18 H18A . . 109.5 ?
    C4 C18 H18B . . 109.5 ?
    H18A C18 H18B . . 109.5 ?
    C4 C18 H18C . . 109.5 ?
    H18A C18 H18C . . 109.5 ?
    H18B C18 H18C . . 109.5 ?
    C4 C19 H19A . . 109.5 ?
    C4 C19 H19B . . 109.5 ?
    H19A C19 H19B . . 109.5 ?
    C4 C19 H19C . . 109.5 ?
    H19A C19 H19C . . 109.5 ?
    H19B C19 H19C . . 109.5 ?
    C5 C20 H20A . . 109.5 ?
    C5 C20 H20B . . 109.5 ?
    H20A C20 H20B . . 109.5 ?
    C5 C20 H20C . . 109.5 ?
    H20A C20 H20C . . 109.5 ?
    H20B C20 H20C . . 109.5 ?
loop_
    _geom_torsion_atom_site_label_1
    _geom_torsion_atom_site_label_2
    _geom_torsion_atom_site_label_3
    _geom_torsion_atom_site_label_4
    _geom_torsion_site_symmetry_1
    _geom_torsion_site_symmetry_2
    _geom_torsion_site_symmetry_3
    _geom_torsion_site_symmetry_4
    _geom_torsion
    _geom_torsion_publ_flag
    C10 C1 C2 C3 . . . . 3.7(2) ?
    C1 C2 C3 C4 . . . . 152.34(17) ?
    C1 C2 C3 C5 . . . . 23.3(2) ?
    C2 C3 C4 C19 . . . . -173.09(18) ?
    C5 C3 C4 C19 . . . . -52.7(2) ?
    C2 C3 C4 C18 . . . . 64.0(2) ?
    C5 C3 C4 C18 . . . . -175.61(18) ?
    C4 C3 C5 C20 . . . . -48.0(2) ?
    C2 C3 C5 C20 . . . . 76.87(19) ?
    C4 C3 C5 C10 . . . . -165.61(16) ?
    C2 C3 C5 C10 . . . . -40.77(17) ?
    C4 C3 C5 C6 . . . . 79.5(2) ?
    C2 C3 C5 C6 . . . . -155.67(15) ?
    C20 C5 C6 C7 . . . . -106.20(19) ?
    C10 C5 C6 C7 . . . . 16.8(2) ?
    C3 C5 C6 C7 . . . . 127.63(17) ?
    C5 C6 C7 O2 . . . . -148.2(2) ?
    C5 C6 C7 C8 . . . . 36.7(3) ?
    O2 C7 C8 C15 . . . . 16.3(3) ?
    C6 C7 C8 C15 . . . . -168.73(18) ?
    O2 C7 C8 C9 . . . . 138.6(2) ?
    C6 C7 C8 C9 . . . . -46.4(2) ?
    O2 C7 C8 C17 . . . . -99.8(2) ?
    C6 C7 C8 C17 . . . . 75.2(2) ?
    C7 C8 C9 C11 . . . . 150.51(18) ?
    C15 C8 C9 C11 . . . . -87.4(2) ?
    C17 C8 C9 C11 . . . . 35.7(3) ?
    C7 C8 C9 C10 . . . . 1.4(2) ?
    C15 C8 C9 C10 . . . . 123.40(17) ?
    C17 C8 C9 C10 . . . . -113.48(19) ?
    C7 C8 C9 C12 . . . . -140.47(18) ?
    C15 C8 C9 C12 . . . . -18.4(2) ?
    C17 C8 C9 C12 . . . . 104.7(2) ?
    C11 C9 C10 C1 . . . . 30.3(3) ?
    C12 C9 C10 C1 . . . . -38.2(2) ?
    C8 C9 C10 C1 . . . . 178.76(16) ?
    C11 C9 C10 C5 . . . . -95.5(2) ?
    C12 C9 C10 C5 . . . . -164.01(16) ?
    C8 C9 C10 C5 . . . . 53.0(2) ?
    C2 C1 C10 C9 . . . . -159.73(17) ?
    C2 C1 C10 C5 . . . . -29.8(2) ?
    C20 C5 C10 C9 . . . . 61.6(2) ?
    C6 C5 C10 C9 . . . . -62.0(2) ?
    C3 C5 C10 C9 . . . . 178.04(16) ?
    C20 C5 C10 C1 . . . . -72.4(2) ?
    C6 C5 C10 C1 . . . . 164.08(15) ?
    C3 C5 C10 C1 . . . . 44.09(17) ?
    C10 C9 C11 C12 . . . . -104.3(2) ?
    C8 C9 C11 C12 . . . . 108.9(2) ?
    C9 C11 C12 C13 . . . . -112.3(2) ?
    C10 C9 C12 C11 . . . . 111.6(2) ?
    C8 C9 C12 C11 . . . . -107.7(2) ?
    C11 C9 C12 C13 . . . . 110.0(2) ?
    C10 C9 C12 C13 . . . . -138.4(2) ?
    C8 C9 C12 C13 . . . . 2.3(3) ?
    C11 C12 C13 O1 . . . . 173.55(19) ?
    C9 C12 C13 O1 . . . . 101.3(2) ?
    C11 C12 C13 C16 . . . . -68.6(3) ?
    C9 C12 C13 C16 . . . . -140.9(2) ?
    C11 C12 C13 C14 . . . . 55.5(3) ?
    C9 C12 C13 C14 . . . . -16.7(3) ?
    O1 C13 C14 C15 . . . . -67.2(2) ?
    C12 C13 C14 C15 . . . . 48.2(2) ?
    C16 C13 C14 C15 . . . . 172.11(18) ?
    C13 C14 C15 C8 . . . . -68.4(2) ?
    C7 C8 C15 C14 . . . . 172.31(18) ?
    C9 C8 C15 C14 . . . . 50.3(2) ?
    C17 C8 C15 C14 . . . . -75.5(2) ?
loop_
    _geom_hbond_atom_site_label_D
    _geom_hbond_atom_site_label_H
    _geom_hbond_atom_site_label_A
    _geom_hbond_site_symmetry_A
    _geom_hbond_distance_DH
    _geom_hbond_distance_HA
    _geom_hbond_distance_DA
    _geom_hbond_angle_DHA
    O1 H1 O2 2_756 0.99(3) 1.93(3) 2.916(2) 172(3)
