# Supplementary material for: (1R,3aR,5aS,6S,8aR,8bR,9aS)-1-Hydr­oxy-6-isopropyl-1,3a,5a-trimethyl­perhydro­cyclo­penta­[a]cyclo­propa[i]naphthalen-4-one
Source: Acta Crystallogr Sect E Struct Rep Online. 2010 Jan 16;66(Pt 2):o356–7. doi: 10.1107/S1600536810001169 (PMC2979771; doi:10.1107/S1600536810001169)
Supplement: Supplementary file 2 [file e-66-0o356-Isup2.hkl]

# 
# h,k,l, Fc-squared, Fo-squared, sigma(Fo-squared) and status flag 
# 
data_I
_shelx_title '   ib3' 
_shelx_refln_list_code          4 
_shelx_F_calc_maximum      111.70 
_exptl_crystal_F_000       336.00 
_reflns_d_resolution_high  0.7694 
 
loop_ 
 _symmetry_equiv_pos_as_xyz 
 'x, y, z' 
 '-x, y+1/2, -z' 
 
_cell_length_a     6.0073 
_cell_length_b    13.3348 
_cell_length_c    11.2743 
_cell_angle_alpha  90.000 
_cell_angle_beta   99.271 
_cell_angle_gamma  90.000 
 
_shelx_F_squared_multiplier     1.000 
 
loop_ 
 _refln_index_h 
 _refln_index_k 
 _refln_index_l 
 _refln_F_squared_calc 
 _refln_F_squared_meas 
 _refln_F_squared_sigma 
 _refln_observed_status 
   1   0   0      273.31      237.48      7.89 o 
   2   0   0     3655.07     3841.81     52.40 o 
   3   0   0       14.70       25.17      2.26 o 
   4   0   0        6.79       13.17      1.59 o 
   5   0   0        5.52        5.34      2.21 o 
   6   0   0       20.18       17.33      2.45 o 
   7   0   0        4.84        5.63      2.63 o 
   1   1   0     2891.17     2712.76     32.46 o 
   2   1   0      881.78      819.70     27.82 o 
   3   1   0      803.11      863.22     21.82 o 
   4   1   0       43.91       45.88      1.51 o 
   5   1   0       59.59       60.66      1.78 o 
   6   1   0       12.44        8.07      1.69 o 
   7   1   0       47.05       40.90      1.96 o 
   1   2   0      498.88      408.59      6.13 o 
   2   2   0      148.46      140.42      2.87 o 
   3   2   0       28.79       29.59      1.22 o 
   4   2   0      132.73      136.38      2.86 o 
   5   2   0       26.96       28.34      1.59 o 
   6   2   0        3.91        2.83      1.62 o 
   7   2   0        5.91        6.40      1.87 o 
   1   3   0      929.11      897.67     13.18 o 
   2   3   0      148.04      147.18      3.07 o 
   3   3   0       45.95       49.20      1.76 o 
   4   3   0      105.53      105.64      2.08 o 
   5   3   0       32.07       34.24      1.19 o 
   6   3   0       10.69        9.86      1.38 o 
   7   3   0       12.06       11.76      1.66 o 
   0   4   0      839.10      788.12     15.99 o 
   1   4   0     1267.18     1238.46     24.37 o 
   2   4   0      180.31      176.25      4.27 o 
   3   4   0      161.97      159.79      2.47 o 
   4   4   0      116.79      123.56      4.93 o 
   5   4   0       33.64       31.43      1.15 o 
   6   4   0       34.45       35.02      2.06 o 
   7   4   0        2.79        1.69      1.72 o 
   1   5   0      165.86      156.24      2.02 o 
   2   5   0      680.29      703.93      5.47 o 
   3   5   0       10.01       11.28      1.45 o 
   4   5   0      307.78      319.36      8.61 o 
   5   5   0      309.43      311.68     16.66 o 
   6   5   0       49.94       51.03      4.21 o 
   7   5   0       47.49       43.11      2.13 o 
   0   6   0      454.69      444.68     17.37 o 
   1   6   0     1036.91     1137.34     19.08 o 
   2   6   0      164.95      162.02      3.10 o 
   3   6   0      747.30      750.31     18.47 o 
   4   6   0      102.82       98.93      9.11 o 
   5   6   0       33.78       29.76      1.75 o 
   6   6   0        5.11        4.14      1.18 o 
   7   6   0       28.97       27.07      1.47 o 
   1   7   0      433.14      462.42     19.01 o 
   2   7   0       44.26       47.21      1.73 o 
   3   7   0       92.23       94.53      3.10 o 
   4   7   0      220.50      224.18      4.48 o 
   5   7   0       16.05       16.75      1.79 o 
   6   7   0        0.05        0.08      0.95 o 
   7   7   0        1.56        2.11      1.22 o 
   0   8   0      201.87      206.65     12.18 o 
   1   8   0        3.70        2.62      0.98 o 
   2   8   0      118.17      124.90      3.81 o 
   3   8   0       14.70       14.73      1.19 o 
   4   8   0        3.66        3.41      1.34 o 
   5   8   0       15.70       16.01      1.24 o 
   6   8   0        7.61        7.48      1.17 o 
   1   9   0      193.55      194.85      6.74 o 
   2   9   0       51.90       52.09      1.57 o 
   3   9   0       69.18       66.39      1.53 o 
   4   9   0       38.39       41.03      2.38 o 
   5   9   0       52.43       55.46      2.59 o 
   6   9   0        7.01        7.27      1.18 o 
   0  10   0     1571.01     1715.44    144.70 o 
   1  10   0        1.15        2.37      0.83 o 
   2  10   0      209.32      176.98     13.98 o 
   3  10   0       42.40       41.09      1.42 o 
   4  10   0        2.18        1.88      1.31 o 
   5  10   0       12.77       13.43      1.51 o 
   6  10   0        0.37        1.16      1.24 o 
   1  11   0      481.21      488.52     17.38 o 
   2  11   0       12.24       12.60      1.15 o 
   3  11   0      207.48      182.14      3.70 o 
   4  11   0       23.31       22.38      1.48 o 
   5  11   0        2.50        3.98      1.15 o 
   0  12   0      169.47      170.43      4.59 o 
   1  12   0       53.90       48.88      1.60 o 
   2  12   0        6.87        5.81      0.94 o 
   3  12   0       12.20       13.00      1.26 o 
   4  12   0       23.38       23.51      1.31 o 
   5  12   0       16.62       19.82      3.32 o 
   1  13   0       40.80       39.99      1.44 o 
   2  13   0        5.71        6.58      1.12 o 
   3  13   0        9.13        9.30      1.06 o 
   4  13   0       14.43       15.90      1.90 o 
   5  13   0        8.74        6.06      1.14 o 
   0  14   0       20.82       21.33      1.97 o 
   1  14   0       19.23       20.16      1.25 o 
   2  14   0       12.41       12.86      1.33 o 
   3  14   0       13.24       15.18      2.33 o 
   4  14   0        9.64       11.46      1.44 o 
   1  15   0        6.46        6.30      1.21 o 
   2  15   0        8.69       10.03      1.35 o 
   3  15   0        1.28        1.31      1.15 o 
   0  16   0       52.22       48.30      2.08 o 
   1  16   0       28.31       29.42      1.61 o 
   2  16   0        8.17        7.03      1.41 o 
   1  17   0        3.11        2.24      1.12 o 
  -7   0   1       16.10       15.32      2.60 o 
  -6   0   1       16.33       21.96      2.54 o 
  -5   0   1       62.08       62.54      3.02 o 
  -4   0   1       24.04       29.78      2.32 o 
  -3   0   1      292.44      316.82      7.15 o 
  -2   0   1      508.21      537.61     12.76 o 
  -1   0   1     9205.08    10929.64    251.17 o 
   1   0   1    12476.42    13862.50    283.32 o 
   2   0   1       22.71       21.03      1.67 o 
   3   0   1     2127.05     2273.57    143.06 o 
   4   0   1        1.00       -0.27      2.02 o 
   5   0   1       23.96       17.46      2.21 o 
   6   0   1        7.95        7.62      2.40 o 
   7   0   1       50.91       42.32      3.03 o 
  -7   1   1        7.88        9.42      1.35 o 
  -6   1   1       27.99       30.11      1.84 o 
  -5   1   1        9.95        9.36      1.62 o 
  -4   1   1      243.74      269.46      4.20 o 
  -3   1   1      132.01      152.20      5.13 o 
  -2   1   1      280.93      285.63      5.38 o 
  -1   1   1     2117.80     1922.75     71.63 o 
   1   1   1     1267.50     1059.09     72.94 o 
   2   1   1      295.92      309.99     11.10 o 
   3   1   1      173.77      214.60     23.23 o 
   4   1   1      143.47      157.48      4.84 o 
   5   1   1       30.26       30.34      1.96 o 
   6   1   1        6.14        6.60      1.33 o 
   7   1   1       19.35       15.09      1.66 o 
  -7   2   1       21.28       18.89      2.01 o 
  -6   2   1       13.89       15.24      1.66 o 
  -5   2   1      152.85      148.44      3.28 o 
  -4   2   1        1.50        0.94      0.99 o 
  -3   2   1      194.73      201.43      3.84 o 
  -2   2   1      165.50      180.61      3.30 o 
  -1   2   1      566.85      489.78     21.16 o 
   0   2   1      182.10      166.11      3.44 o 
   1   2   1      140.35      113.08      9.08 o 
   2   2   1       30.26       31.21      1.67 o 
   3   2   1      118.68      113.17      3.36 o 
   4   2   1      180.87      176.49      8.47 o 
   5   2   1       54.96       59.80      2.53 o 
   6   2   1       17.22       14.05      1.24 o 
   7   2   1        0.94        2.64      1.34 o 
  -7   3   1        4.23        3.65      1.51 o 
  -6   3   1        1.63        1.20      1.08 o 
  -5   3   1        8.10        8.69      1.25 o 
  -4   3   1        4.50        6.37      0.89 o 
  -3   3   1      137.14      129.88      2.61 o 
  -2   3   1      434.73      393.31      5.23 o 
  -1   3   1      310.18      266.17      3.54 o 
   0   3   1      581.54      528.54     21.17 o 
   1   3   1      993.01      902.39     59.92 o 
   2   3   1      106.70      107.89      6.51 o 
   3   3   1       35.79       39.21      1.31 o 
   4   3   1       12.15       10.67      1.02 o 
   5   3   1       79.02       80.73      2.94 o 
   6   3   1       31.56       27.18      1.64 o 
   7   3   1        6.10        8.16      1.92 o 
  -7   4   1       13.55       12.98      1.56 o 
  -6   4   1        2.34        3.27      1.40 o 
  -5   4   1       54.23       55.84      3.57 o 
  -4   4   1      330.00      320.89     21.15 o 
  -3   4   1      283.77      302.71     20.61 o 
  -2   4   1      225.46      230.51      2.95 o 
  -1   4   1      370.79      380.08     14.35 o 
   0   4   1      648.61      636.77     12.76 o 
   1   4   1      507.96      532.73      9.81 o 
   2   4   1       61.05       57.84      1.83 o 
   3   4   1      101.82       95.35      3.23 o 
   4   4   1      156.18      150.59      3.39 o 
   5   4   1       91.64       88.14      2.67 o 
   6   4   1       13.35       14.79      1.43 o 
   7   4   1       44.20       36.87      1.97 o 
  -7   5   1        8.57        7.16      1.41 o 
  -6   5   1       29.62       29.48      1.55 o 
  -5   5   1       23.16       23.42      1.22 o 
  -4   5   1      342.22      325.27     28.17 o 
  -3   5   1      606.28      582.95     50.75 o 
  -2   5   1      596.61      638.15     14.91 o 
  -1   5   1      656.25      710.85      8.89 o 
   0   5   1      880.79      939.46     14.40 o 
   1   5   1      121.83      125.05      2.49 o 
   2   5   1      397.33      422.09      8.53 o 
   3   5   1      187.93      187.86      6.20 o 
   4   5   1      105.73      109.15      2.03 o 
   5   5   1       65.68       66.38      4.71 o 
   6   5   1       29.85       26.75      2.66 o 
   7   5   1       27.05       21.14      1.82 o 
  -7   6   1       13.67       12.88      1.54 o 
  -6   6   1        2.68        2.26      1.30 o 
  -5   6   1       63.17       59.53      2.31 o 
  -4   6   1      194.65      194.98     13.77 o 
  -3   6   1        2.30        3.02      1.08 o 
  -2   6   1       73.85       82.60      3.34 o 
  -1   6   1      169.73      176.60      2.77 o 
   0   6   1      582.94      615.85     11.10 o 
   1   6   1      336.34      366.51      8.44 o 
   2   6   1      264.37      291.07      6.46 o 
   3   6   1       35.02       33.95      1.31 o 
   4   6   1      456.16      464.06     12.71 o 
   5   6   1       36.10       38.32      1.46 o 
   6   6   1       76.53       73.88      5.32 o 
   7   6   1       31.89       29.29      1.56 o 
  -7   7   1        8.42        7.61      1.17 o 
  -6   7   1       19.21       18.65      1.31 o 
  -5   7   1        9.51        8.46      1.17 o 
  -4   7   1      162.54      158.31      5.23 o 
  -3   7   1       70.45       70.93      1.55 o 
  -2   7   1       93.38       86.41      1.80 o 
  -1   7   1       36.69       39.22      1.23 o 
   0   7   1      134.71      148.66      4.25 o 
   1   7   1      181.58      193.77      2.96 o 
   2   7   1        9.88       12.47      1.18 o 
   3   7   1       85.17       86.07      2.00 o 
   4   7   1       83.44       87.05      1.82 o 
   5   7   1       22.78       23.84      1.40 o 
   6   7   1        6.04        4.76      1.20 o 
  -6   8   1        4.46        5.15      1.21 o 
  -5   8   1       49.66       47.61      1.53 o 
  -4   8   1       38.98       38.36      1.26 o 
  -3   8   1       29.50       29.80      1.81 o 
  -2   8   1       27.56       36.22      1.52 o 
  -1   8   1       38.46       40.48      1.30 o 
   0   8   1       56.21       54.02      1.43 o 
   1   8   1       31.24       25.77      1.00 o 
   2   8   1       47.09       52.13      2.96 o 
   3   8   1       45.41       48.90      1.24 o 
   4   8   1       95.22       88.21      2.46 o 
   5   8   1       36.31       34.58      1.39 o 
   6   8   1        1.08        1.36      0.93 o 
  -6   9   1        4.53        3.66      1.41 o 
  -5   9   1        2.51        2.97      1.17 o 
  -4   9   1      170.20      168.33      5.22 o 
  -3   9   1       53.82       58.26      2.68 o 
  -2   9   1       44.12       45.28      1.22 o 
  -1   9   1        6.27        8.06      0.95 o 
   0   9   1       35.17       30.98      1.14 o 
   1   9   1      148.18      152.73      2.97 o 
   2   9   1       92.25      102.71      5.09 o 
   3   9   1       42.24       36.57      3.13 o 
   4   9   1       15.57       15.49      1.13 o 
   5   9   1        9.55       10.71      1.11 o 
   6   9   1        0.08       -0.01      0.91 o 
  -6  10   1       10.60        8.93      2.14 o 
  -5  10   1       35.31       33.95      3.54 o 
  -4  10   1        9.87        9.15      1.42 o 
  -3  10   1       83.18       77.78      3.71 o 
  -2  10   1      147.62      144.82      3.19 o 
  -1  10   1      203.90      208.82      9.07 o 
   0  10   1      324.81      327.43     12.79 o 
   1  10   1      276.92      301.86      8.68 o 
   2  10   1       31.52       37.66      1.14 o 
   3  10   1      251.03      242.74     15.29 o 
   4  10   1       11.67       12.89      1.06 o 
   5  10   1        2.83        4.10      1.23 o 
   6  10   1        0.24        0.82      1.03 o 
  -6  11   1        5.34        4.00      1.62 o 
  -5  11   1       13.37       11.96      1.12 o 
  -4  11   1       14.31       14.79      1.45 o 
  -3  11   1       29.65       25.17      1.28 o 
  -2  11   1       94.33       87.92      7.28 o 
  -1  11   1      233.06      254.11      8.14 o 
   0  11   1      587.65      583.78     26.34 o 
   1  11   1        3.88        6.20      1.10 o 
   2  11   1      209.64      202.17      7.47 o 
   3  11   1        2.49        3.10      0.96 o 
   4  11   1       20.81       16.59      1.67 o 
   5  11   1        3.10        3.36      1.08 o 
  -5  12   1        8.05        7.26      1.11 o 
  -4  12   1        3.90        3.78      1.32 o 
  -3  12   1       23.29       23.23      1.51 o 
  -2  12   1        2.98        3.83      1.16 o 
  -1  12   1        5.61        5.17      1.10 o 
   0  12   1       11.83       11.43      1.13 o 
   1  12   1       38.73       37.90      2.15 o 
   2  12   1       15.47       17.93      1.52 o 
   3  12   1        1.33        0.86      1.05 o 
   4  12   1       11.03       11.05      1.27 o 
   5  12   1        4.98        7.23      1.29 o 
  -5  13   1       25.25       24.38      1.58 o 
  -4  13   1        1.03        1.68      1.25 o 
  -3  13   1        8.65       11.68      1.07 o 
  -2  13   1        0.25        0.79      1.22 o 
  -1  13   1        2.39        2.80      1.08 o 
   0  13   1       68.55       75.71      5.38 o 
   1  13   1       18.21       20.10      1.21 o 
   2  13   1       31.01       31.19      1.66 o 
   3  13   1        1.53        2.23      1.00 o 
   4  13   1        3.31        3.01      1.04 o 
  -4  14   1       20.64       21.68      2.80 o 
  -3  14   1       30.50       32.86      2.88 o 
  -2  14   1       24.72       27.17      2.06 o 
  -1  14   1        0.35        0.25      1.22 o 
   0  14   1        5.40        5.87      1.15 o 
   1  14   1       28.66       30.04      1.44 o 
   2  14   1       18.39       20.14      2.03 o 
   3  14   1        7.99        8.68      0.99 o 
   4  14   1       15.04       15.82      2.31 o 
  -3  15   1        9.95        9.75      1.33 o 
  -2  15   1       23.37       25.11      1.41 o 
  -1  15   1       25.21       28.40      1.31 o 
   0  15   1       16.66       17.34      2.01 o 
   1  15   1        2.19        3.49      1.32 o 
   2  15   1       14.47       14.67      1.66 o 
   3  15   1       11.21       11.39      1.44 o 
  -3  16   1        3.17        4.05      3.08 o 
  -2  16   1       37.13       32.74      1.61 o 
  -1  16   1        4.12        2.87      1.16 o 
   0  16   1       14.89       14.07      1.95 o 
   1  16   1       35.73       37.25      1.54 o 
   2  16   1        0.56        0.89      1.41 o 
  -1  17   1       68.53       69.24      3.49 o 
   0  17   1        7.57        7.01      1.62 o 
   1  17   1       33.57       32.96      1.66 o 
  -7   0   2       13.92       14.45      1.96 o 
  -6   0   2       20.36       21.84      1.89 o 
  -5   0   2        0.62        2.74      2.30 o 
  -4   0   2        3.52        7.09      2.15 o 
  -3   0   2      726.42      731.14     15.92 o 
  -2   0   2     1598.90     1674.82     39.02 o 
   0   0   2     1690.22     1337.06    117.32 o 
   1   0   2     1623.34     1302.47     56.78 o 
   2   0   2     1567.31     1513.80     30.93 o 
   3   0   2       61.69       64.77      6.11 o 
   4   0   2      132.29      144.54      3.54 o 
   5   0   2        0.08        1.09      2.13 o 
   6   0   2        5.46        5.74      2.36 o 
   7   0   2       28.84       27.73      3.25 o 
  -7   1   2        5.16        5.11      1.90 o 
  -6   1   2       25.74       24.25      1.51 o 
  -5   1   2       36.49       43.55      3.46 o 
  -4   1   2      135.75      141.89      2.94 o 
  -3   1   2      467.10      501.73     27.45 o 
  -2   1   2      210.86      210.54      4.08 o 
  -1   1   2     1529.35     1207.29     69.54 o 
   0   1   2     3102.83     2808.48     71.52 o 
   1   1   2      242.17      208.59      4.59 o 
   2   1   2      129.86      135.10      7.66 o 
   3   1   2      340.93      350.02      4.09 o 
   4   1   2       36.03       39.57      1.28 o 
   5   1   2       42.72       42.24      1.44 o 
   6   1   2       20.91       18.23      1.75 o 
   7   1   2       12.26       11.38      2.73 o 
  -7   2   2        2.54        3.25      1.32 o 
  -6   2   2        5.86        5.29      1.89 o 
  -5   2   2       34.63       33.07      1.43 o 
  -4   2   2       94.49       98.59      2.86 o 
  -3   2   2        3.65        4.92      1.38 o 
  -2   2   2      230.68      220.58      3.90 o 
  -1   2   2       45.54       42.25      1.82 o 
   0   2   2     1200.51     1142.98     46.08 o 
   1   2   2      261.01      251.71     23.99 o 
   2   2   2      286.02      262.12     14.32 o 
   3   2   2      115.83      114.10      4.07 o 
   4   2   2      100.64      100.78      2.66 o 
   5   2   2       82.15       74.21      3.48 o 
   6   2   2       53.81       47.72      1.81 o 
   7   2   2       22.73       17.55      2.05 o 
  -7   3   2        3.65        4.64      1.28 o 
  -6   3   2       17.06       14.39      1.70 o 
  -5   3   2      112.26      113.26      5.91 o 
  -4   3   2      164.66      183.46      5.16 o 
  -3   3   2        8.25       11.88      1.46 o 
  -2   3   2       36.02       42.57      3.72 o 
  -1   3   2      236.09      225.99      3.29 o 
   0   3   2        8.87       10.74      1.92 o 
   1   3   2      852.89      801.10     45.08 o 
   2   3   2      435.24      318.66     67.37 o 
   3   3   2       83.11       85.58      1.80 o 
   4   3   2      285.79      266.66     13.21 o 
   5   3   2       24.62       25.32      1.12 o 
   6   3   2       25.00       24.84      1.88 o 
   7   3   2        1.10        1.85      1.18 o 
  -7   4   2        7.96        8.25      1.41 o 
  -6   4   2       45.26       41.23      2.09 o 
  -5   4   2       96.02       88.19      3.55 o 
  -4   4   2       45.44       44.56      1.67 o 
  -3   4   2       32.21       34.47      1.68 o 
  -2   4   2       36.02       37.95      1.49 o 
  -1   4   2     1136.75     1216.65     30.33 o 
   0   4   2      309.52      305.86      6.61 o 
   1   4   2     1420.25     1408.08     29.57 o 
   2   4   2      112.52       94.46      5.74 o 
   3   4   2      343.48      288.90      5.96 o 
   4   4   2       37.62       34.87      1.21 o 
   5   4   2       61.33       58.48      1.44 o 
   6   4   2       27.10       25.82      1.09 o 
   7   4   2       15.80       13.02      1.86 o 
  -7   5   2        6.06        8.30      1.73 o 
  -6   5   2       40.25       36.04      2.43 o 
  -5   5   2       48.87       47.98      2.74 o 
  -4   5   2       19.09       22.34      1.49 o 
  -3   5   2       25.60       25.27      1.34 o 
  -2   5   2      260.44      270.93      4.71 o 
  -1   5   2      229.80      219.41      7.17 o 
   0   5   2     1595.56     1667.11     21.57 o 
   1   5   2      656.46      679.05     16.35 o 
   2   5   2        6.06        7.12      1.02 o 
   3   5   2       42.81       52.76      2.63 o 
   4   5   2       69.20       71.36      2.70 o 
   5   5   2       81.14       77.26      3.65 o 
   6   5   2       30.71       32.09      1.18 o 
   7   5   2       22.12       22.69      1.97 o 
  -7   6   2        3.72        4.40      1.46 o 
  -6   6   2       32.38       29.06      2.11 o 
  -5   6   2       12.93       14.83      1.31 o 
  -4   6   2        0.03        1.22      1.01 o 
  -3   6   2       55.65       54.26      1.38 o 
  -2   6   2      378.92      366.53     10.61 o 
  -1   6   2      132.99      154.37      2.57 o 
   0   6   2       51.89       51.85      2.64 o 
   1   6   2      856.36      905.52     16.17 o 
   2   6   2       35.28       37.27      1.07 o 
   3   6   2      188.85      172.49     22.51 o 
   4   6   2        8.54        8.25      1.03 o 
   5   6   2       67.41       70.65      1.55 o 
   6   6   2        0.23        1.40      1.10 o 
  -7   7   2        8.54        7.79      1.09 o 
  -6   7   2        8.60        9.10      1.19 o 
  -5   7   2        2.71        3.04      1.13 o 
  -4   7   2       18.22       19.53      1.32 o 
  -3   7   2       18.90       17.97      1.30 o 
  -2   7   2       30.66       32.92      1.17 o 
  -1   7   2       40.30       42.31      1.47 o 
   0   7   2       10.99       12.42      1.56 o 
   1   7   2      682.45      712.43     23.91 o 
   2   7   2       36.33       36.45      1.22 o 
   3   7   2       27.13       27.33      1.31 o 
   4   7   2       96.04       87.52      9.47 o 
   5   7   2        1.00        0.79      1.04 o 
   6   7   2       47.60       48.33      3.28 o 
  -6   8   2        2.20        1.08      0.98 o 
  -5   8   2       22.97       20.83      1.87 o 
  -4   8   2       12.89       15.00      1.19 o 
  -3   8   2       19.81       18.34      1.22 o 
  -2   8   2      165.12      162.02      7.07 o 
  -1   8   2      138.53      147.12      3.96 o 
   0   8   2      248.13      233.42      6.49 o 
   1   8   2       95.21       96.20      3.74 o 
   2   8   2       25.33       22.62      1.14 o 
   3   8   2       29.71       29.68      2.46 o 
   4   8   2       90.23       98.39      4.91 o 
   5   8   2       30.74       31.04      1.12 o 
   6   8   2        2.59        2.97      0.92 o 
  -6   9   2       23.95       23.66      1.41 o 
  -5   9   2       37.75       40.96      2.65 o 
  -4   9   2       79.60       76.49      5.45 o 
  -3   9   2       75.90       70.05      2.44 o 
  -2   9   2       78.20       71.10      2.06 o 
  -1   9   2      297.13      288.52     12.71 o 
   0   9   2       83.19       84.11      3.16 o 
   1   9   2       97.09      102.36      2.15 o 
   2   9   2       82.73       87.15      3.66 o 
   3   9   2       70.19       68.29      3.73 o 
   4   9   2       13.51       13.69      1.90 o 
   5   9   2       16.79       16.28      1.37 o 
   6   9   2        1.17        2.15      1.22 o 
  -6  10   2        4.67        5.09      1.35 o 
  -5  10   2       12.13       12.12      1.91 o 
  -4  10   2       16.42       18.31      1.45 o 
  -3  10   2      207.55      199.66      6.45 o 
  -2  10   2      147.68      127.64      3.45 o 
  -1  10   2       89.94       92.98      3.54 o 
   0  10   2      165.78      174.86      6.84 o 
   1  10   2        8.37        7.25      1.54 o 
   2  10   2      113.39      100.33      7.90 o 
   3  10   2       52.08       45.10      4.65 o 
   4  10   2       29.05       29.54      2.17 o 
   5  10   2        3.57        6.10      1.13 o 
   6  10   2        5.86        5.61      1.06 o 
  -6  11   2        6.39        6.63      1.21 o 
  -5  11   2       13.78       14.37      1.54 o 
  -4  11   2        8.55        7.61      1.21 o 
  -3  11   2       95.36       87.05      2.88 o 
  -2  11   2       46.29       43.60      1.43 o 
  -1  11   2      239.99      222.53      3.86 o 
   0  11   2        5.08        4.06      1.34 o 
   1  11   2      145.36      147.37      5.40 o 
   2  11   2        8.01        6.94      0.95 o 
   3  11   2       63.63       62.74      3.00 o 
   4  11   2       19.24       21.50      1.16 o 
   5  11   2        1.59        1.33      1.27 o 
  -5  12   2        6.91        5.27      1.57 o 
  -4  12   2       66.27       68.98      4.11 o 
  -3  12   2        4.12        4.23      1.20 o 
  -2  12   2       66.76       63.68      4.23 o 
  -1  12   2       17.17       16.17      1.03 o 
   0  12   2        5.90        6.96      1.15 o 
   1  12   2       89.08       90.30      1.61 o 
   2  12   2        4.28        5.07      1.12 o 
   3  12   2       13.80       13.66      1.19 o 
   4  12   2        6.92        7.31      1.35 o 
   5  12   2        3.32        3.20      1.29 o 
  -5  13   2       28.38       27.62      2.97 o 
  -4  13   2       23.59       22.31      1.56 o 
  -3  13   2        1.05        1.10      1.16 o 
  -2  13   2        2.46        3.70      1.11 o 
  -1  13   2       29.98       30.38      1.31 o 
   0  13   2        0.74        1.66      0.93 o 
   1  13   2        0.31       -0.25      0.95 o 
   2  13   2        0.86        0.53      1.11 o 
   3  13   2       26.53       25.58      1.84 o 
   4  13   2       31.02       31.60      2.51 o 
  -4  14   2       26.85       24.65      1.53 o 
  -3  14   2       12.07       15.28      1.19 o 
  -2  14   2        2.36        2.29      1.25 o 
  -1  14   2       43.89       49.31      2.65 o 
   0  14   2        7.40        8.60      1.10 o 
   1  14   2        5.08        8.29      1.32 o 
   2  14   2        1.56        2.47      1.28 o 
   3  14   2       29.19       29.19      1.52 o 
   4  14   2        2.88        2.67      1.27 o 
  -3  15   2       15.78       15.91      1.49 o 
  -2  15   2        6.56        8.58      1.32 o 
  -1  15   2        7.13        7.07      1.20 o 
   0  15   2       74.77       76.34      4.90 o 
   1  15   2       13.21       11.81      1.20 o 
   2  15   2       16.43       15.09      2.00 o 
   3  15   2       14.50       16.13      1.49 o 
  -2  16   2       11.16        8.85      1.46 o 
  -1  16   2       19.95       20.27      2.35 o 
   0  16   2       11.20       13.23      1.32 o 
   1  16   2        2.82        2.09      1.39 o 
   2  16   2       24.69       27.16      1.52 o 
  -1  17   2       13.93       14.42      2.14 o 
   0  17   2        8.37        7.77      1.23 o 
  -7   0   3        1.74        1.39      2.75 o 
  -6   0   3       87.15      103.88      3.79 o 
  -5   0   3        7.49        8.96      1.61 o 
  -4   0   3       59.83       70.56      3.13 o 
  -3   0   3      418.74      447.14     11.06 o 
  -2   0   3        1.08        7.13      2.30 o 
   0   0   3     1566.81     1332.59    177.32 o 
   1   0   3       91.83       81.26      4.09 o 
   2   0   3      804.09      694.98     40.67 o 
   3   0   3      182.49      181.15      5.85 o 
   4   0   3       22.09       26.33      3.82 o 
   5   0   3        3.52        6.66      1.27 o 
   6   0   3        1.15        1.60      1.74 o 
   7   0   3        0.00        1.09      1.99 o 
  -7   1   3        6.50        5.59      1.93 o 
  -6   1   3       19.53       19.90      1.79 o 
  -5   1   3       20.33       22.04      1.74 o 
  -4   1   3      110.00      119.14      4.32 o 
  -3   1   3      256.95      283.10     22.15 o 
  -2   1   3      469.82      459.88     13.28 o 
  -1   1   3      877.78      676.11     20.70 o 
   0   1   3      289.15      241.48     13.00 o 
   1   1   3      142.26      124.73      7.34 o 
   2   1   3      190.19      184.56     11.00 o 
   3   1   3      244.38      254.27     19.47 o 
   4   1   3       29.42       31.78      1.11 o 
   5   1   3       99.74       89.93      7.62 o 
   6   1   3        3.41        3.97      1.06 o 
   7   1   3        7.84        7.41      1.21 o 
  -7   2   3        0.16       -0.64      1.30 o 
  -6   2   3        8.08        5.68      1.41 o 
  -5   2   3       63.83       60.42      3.31 o 
  -4   2   3      128.29      128.31      2.74 o 
  -3   2   3      114.83      118.02      2.98 o 
  -2   2   3      390.55      374.51     18.25 o 
  -1   2   3      117.52       95.01      3.73 o 
   0   2   3      266.58      229.24     11.23 o 
   1   2   3      502.01      477.93     10.11 o 
   2   2   3      122.12      105.70      5.17 o 
   3   2   3       10.79       11.18      0.94 o 
   4   2   3       18.78       17.83      1.09 o 
   5   2   3       18.21       19.55      1.49 o 
   6   2   3       19.63       19.04      2.00 o 
   7   2   3        1.38        2.24      1.17 o 
  -7   3   3       20.05       19.09      1.63 o 
  -6   3   3        2.56        3.49      1.33 o 
  -5   3   3       73.28       67.51      2.12 o 
  -4   3   3       17.86       20.24      2.33 o 
  -3   3   3       82.41       91.17      6.80 o 
  -2   3   3      384.16      375.69     28.89 o 
  -1   3   3      259.20      265.26     13.30 o 
   0   3   3       20.33       25.34      2.02 o 
   1   3   3       15.38       16.68      2.00 o 
   2   3   3        3.33        4.73      1.11 o 
   3   3   3       47.70       45.26      1.35 o 
   4   3   3      226.33      230.41      7.50 o 
   5   3   3       48.52       41.77      4.54 o 
   6   3   3       33.08       27.79      2.89 o 
   7   3   3        9.85       11.06      1.21 o 
  -7   4   3        2.49        3.10      1.76 o 
  -6   4   3        3.68        4.93      1.28 o 
  -5   4   3        0.17        1.41      1.05 o 
  -4   4   3       46.81       44.64      2.61 o 
  -3   4   3       18.58       17.39      1.20 o 
  -2   4   3     1672.82     1719.43     66.81 o 
  -1   4   3       57.94       53.03      3.87 o 
   0   4   3     1206.37     1157.25     45.30 o 
   1   4   3       45.61       46.71      2.47 o 
   2   4   3       74.69       81.29      3.60 o 
   3   4   3       60.15       65.19      2.35 o 
   4   4   3      179.73      157.95     16.01 o 
   5   4   3       49.80       58.13      1.94 o 
   6   4   3        9.80       11.90      1.01 o 
   7   4   3        0.96        1.90      1.23 o 
  -7   5   3       10.45        8.90      1.50 o 
  -6   5   3        0.43        2.34      1.34 o 
  -5   5   3       18.26       16.26      1.19 o 
  -4   5   3      168.81      169.25      5.69 o 
  -3   5   3      150.19      158.30      4.74 o 
  -2   5   3       21.10       18.74      1.23 o 
  -1   5   3      985.06     1058.93     13.76 o 
   0   5   3      508.75      514.41      9.14 o 
   1   5   3     1010.75     1084.99     32.49 o 
   2   5   3       21.64       20.92      1.00 o 
   3   5   3       22.45       19.66      1.64 o 
   4   5   3      123.66      108.16     11.41 o 
   5   5   3       20.79       21.91      1.10 o 
   6   5   3       25.35       25.95      1.60 o 
  -7   6   3       33.33       28.81      1.97 o 
  -6   6   3        5.21        5.34      1.15 o 
  -5   6   3       10.51       10.43      1.87 o 
  -4   6   3       24.11       21.41      1.33 o 
  -3   6   3      213.70      217.01      6.75 o 
  -2   6   3      124.59      139.25      4.73 o 
  -1   6   3       44.94       44.25      1.93 o 
   0   6   3      554.18      598.90     17.54 o 
   1   6   3       51.03       48.84      1.80 o 
   2   6   3      169.65      185.96      2.12 o 
   3   6   3      100.61       99.10      2.75 o 
   4   6   3      120.52      120.06      7.62 o 
   5   6   3       31.62       35.24      1.87 o 
   6   6   3       16.13       16.25      0.95 o 
  -7   7   3        3.51        3.53      0.94 o 
  -6   7   3        6.62        5.18      0.88 o 
  -5   7   3       62.57       57.79      3.84 o 
  -4   7   3       35.36       41.53      1.29 o 
  -3   7   3       12.21       14.26      1.30 o 
  -2   7   3       68.74       69.74      3.60 o 
  -1   7   3      233.90      223.88      8.53 o 
   0   7   3       53.59       55.01      1.31 o 
   1   7   3        8.07        6.37      1.45 o 
   2   7   3      155.46      147.60      6.88 o 
   3   7   3       76.84       75.60      3.43 o 
   4   7   3       53.72       56.36      1.73 o 
   5   7   3        2.35        2.67      0.85 o 
   6   7   3       12.27       11.62      1.13 o 
  -6   8   3       24.86       23.08      1.22 o 
  -5   8   3        8.91       11.54      1.19 o 
  -4   8   3       16.77       15.48      1.11 o 
  -3   8   3        0.26        1.76      0.98 o 
  -2   8   3      240.94      245.32     12.41 o 
  -1   8   3      120.67      121.49      4.04 o 
   0   8   3       73.12       73.81      1.37 o 
   1   8   3      167.32      179.68      5.17 o 
   2   8   3       18.38       18.35      1.02 o 
   3   8   3       35.47       34.64      1.16 o 
   4   8   3        5.17        6.96      1.21 o 
   5   8   3        4.87        4.48      0.98 o 
   6   8   3        7.05        6.88      1.05 o 
  -6   9   3        2.22        1.48      1.24 o 
  -5   9   3        6.32        5.07      1.19 o 
  -4   9   3       20.91       23.67      1.44 o 
  -3   9   3       46.44       41.75      1.77 o 
  -2   9   3       24.78       24.84      1.42 o 
  -1   9   3      250.26      260.15      6.94 o 
   0   9   3       27.43       27.35      1.53 o 
   1   9   3       16.60       18.70      1.16 o 
   2   9   3       39.03       44.08      1.90 o 
   3   9   3       63.30       64.60      1.69 o 
   4   9   3       17.75       21.08      1.33 o 
   5   9   3       23.77       28.21      1.20 o 
   6   9   3        2.24        1.71      1.18 o 
  -6  10   3       19.06       17.62      1.32 o 
  -5  10   3        7.02        9.10      1.44 o 
  -4  10   3        7.02        8.95      1.39 o 
  -3  10   3       44.17       46.74      1.59 o 
  -2  10   3       44.82       44.59      3.38 o 
  -1  10   3       65.17       59.86      2.42 o 
   0  10   3       23.71       22.10      1.78 o 
   1  10   3       14.95       15.35      1.30 o 
   2  10   3       23.81       29.81      1.67 o 
   3  10   3        2.40        1.80      0.93 o 
   4  10   3        0.27        0.40      0.93 o 
   5  10   3        7.33        7.87      1.15 o 
  -5  11   3        9.86       10.84      1.50 o 
  -4  11   3       20.83       20.40      1.55 o 
  -3  11   3       80.68       74.92      3.90 o 
  -2  11   3       71.07       72.16      4.62 o 
  -1  11   3      103.59      106.92      5.15 o 
   0  11   3       92.91       87.03      4.14 o 
   1  11   3       18.75       19.02      1.11 o 
   2  11   3       83.26       75.63      2.00 o 
   3  11   3       18.36       14.75      1.18 o 
   4  11   3        1.18        0.61      1.01 o 
   5  11   3        7.27        7.56      1.15 o 
  -5  12   3       25.27       26.78      2.46 o 
  -4  12   3        6.35        6.12      1.26 o 
  -3  12   3       86.52       87.09      5.44 o 
  -2  12   3       20.36       17.67      1.40 o 
  -1  12   3       11.75       12.54      0.99 o 
   0  12   3      167.93      169.44      5.96 o 
   1  12   3       25.37       28.91      2.18 o 
   2  12   3        8.63        8.54      1.05 o 
   3  12   3        4.66        6.62      1.33 o 
   4  12   3       10.62       11.45      1.10 o 
   5  12   3       12.06       12.11      1.55 o 
  -5  13   3       16.06       14.95      1.40 o 
  -4  13   3        2.10        2.22      1.23 o 
  -3  13   3        2.74        3.91      1.41 o 
  -2  13   3       15.70       15.32      1.32 o 
  -1  13   3        8.59       10.35      1.08 o 
   0  13   3       54.70       57.05      3.98 o 
   1  13   3        1.16        0.87      1.09 o 
   2  13   3       15.23       15.11      1.38 o 
   3  13   3        0.98        0.46      1.52 o 
   4  13   3       35.22       38.42      1.76 o 
  -4  14   3        4.56        5.64      1.31 o 
  -3  14   3        5.08        5.59      1.35 o 
  -2  14   3       46.88       45.13      3.68 o 
  -1  14   3        2.83        1.91      0.94 o 
   0  14   3       21.51       23.95      1.31 o 
   1  14   3       27.09       31.86      1.69 o 
   2  14   3        8.72        9.87      1.61 o 
   3  14   3       11.18       11.12      1.38 o 
  -3  15   3        0.75        0.71      1.11 o 
  -2  15   3        5.91        6.05      1.33 o 
  -1  15   3       13.54       12.80      1.14 o 
   0  15   3       16.17       17.79      1.45 o 
   1  15   3       65.70       69.56      1.87 o 
   2  15   3        4.67        5.30      1.32 o 
   3  15   3       36.46       32.71      1.67 o 
  -2  16   3        8.25        6.92      1.27 o 
  -1  16   3        8.94        8.28      1.26 o 
   0  16   3        1.10        2.19      1.01 o 
   1  16   3        6.48        6.69      1.19 o 
   2  16   3       10.74       11.25      1.53 o 
  -7   0   4       15.92       14.37      2.74 o 
  -6   0   4        0.82        3.58      2.62 o 
  -5   0   4      296.94      331.33      7.60 o 
  -4   0   4      420.57      475.07     10.96 o 
  -3   0   4      394.88      442.39     11.07 o 
  -2   0   4      476.62      556.31     14.61 o 
   0   0   4      103.27      114.07     14.15 o 
   1   0   4       54.13       55.38      3.66 o 
   2   0   4       35.14       28.38      1.74 o 
   3   0   4      445.77      430.52     54.91 o 
   4   0   4       42.91       37.86      4.21 o 
   5   0   4       66.07       72.90     13.02 o 
   6   0   4        7.85        9.09      1.87 o 
   7   0   4       19.61       19.35      2.19 o 
  -7   1   4        3.95        3.02      1.93 o 
  -6   1   4       43.54       43.20      2.06 o 
  -5   1   4       72.98       77.00      2.17 o 
  -4   1   4       44.64       46.25      2.81 o 
  -3   1   4       67.58       84.79      3.24 o 
  -2   1   4      209.71      201.10      7.10 o 
  -1   1   4     2012.77     2105.57     79.91 o 
   0   1   4      379.22      322.50     20.58 o 
   1   1   4      108.11       89.77      4.15 o 
   2   1   4       35.09       33.35      3.63 o 
   3   1   4      167.82      187.46      7.92 o 
   4   1   4       22.44       24.76      1.35 o 
   5   1   4       45.16       49.05      3.18 o 
   6   1   4       25.70       23.30      2.37 o 
   7   1   4       19.36       18.82      1.84 o 
  -7   2   4        1.25        0.59      1.27 o 
  -6   2   4        9.92       11.62      1.50 o 
  -5   2   4       47.62       43.84      2.84 o 
  -4   2   4        6.24        7.33      1.52 o 
  -3   2   4       16.13       15.31      2.28 o 
  -2   2   4      107.05       95.99      4.03 o 
  -1   2   4      278.36      268.61     37.18 o 
   0   2   4       56.81       78.65     10.69 o 
   1   2   4      367.60      363.70     17.64 o 
   2   2   4       44.57       50.42      2.47 o 
   3   2   4       53.21       57.45      2.92 o 
   4   2   4       96.22       96.65      3.18 o 
   5   2   4       20.17       23.48      1.46 o 
   6   2   4        3.63        3.96      1.03 o 
   7   2   4        8.37        7.32      1.34 o 
  -7   3   4       11.26        9.70      1.57 o 
  -6   3   4       79.21       73.58      3.04 o 
  -5   3   4       16.49       14.65      2.28 o 
  -4   3   4       34.46       37.29      1.80 o 
  -3   3   4      100.62      100.28     13.77 o 
  -2   3   4        6.78        5.51      1.14 o 
  -1   3   4      260.80      239.29     15.22 o 
   0   3   4     1309.23     1274.49     71.18 o 
   1   3   4      216.63      191.47     14.54 o 
   2   3   4       98.56       94.52      3.30 o 
   3   3   4      205.32      215.50      2.49 o 
   4   3   4        5.68        8.45      0.94 o 
   5   3   4       22.81       22.38      1.04 o 
   6   3   4        0.50        0.81      0.95 o 
  -7   4   4       42.89       37.79      1.83 o 
  -6   4   4       22.61       19.89      1.46 o 
  -5   4   4       96.02       88.15      2.30 o 
  -4   4   4        5.08        5.77      1.13 o 
  -3   4   4      120.57      132.42      4.61 o 
  -2   4   4      170.34      178.58      7.13 o 
  -1   4   4      175.20      189.65     10.51 o 
   0   4   4      154.65      150.08      5.26 o 
   1   4   4        1.53       15.86      4.72 o 
   2   4   4      106.82      108.69      2.11 o 
   3   4   4      178.11      179.17      6.41 o 
   4   4   4       19.84       20.76      1.25 o 
   5   4   4        2.66        3.18      0.88 o 
   6   4   4        1.14        1.60      1.04 o 
  -7   5   4        7.37        6.88      1.26 o 
  -6   5   4        7.87        7.26      1.63 o 
  -5   5   4       14.28       17.46      1.68 o 
  -4   5   4       92.12       86.21      9.84 o 
  -3   5   4       25.65       28.25      1.45 o 
  -2   5   4       77.75       83.02      4.32 o 
  -1   5   4       81.96       78.97      1.64 o 
   0   5   4      240.67      249.52      2.85 o 
   1   5   4      534.21      553.97     10.15 o 
   2   5   4       67.21       68.09      1.79 o 
   3   5   4      178.60      188.15      9.71 o 
   4   5   4      167.10      164.78      7.08 o 
   5   5   4       56.47       60.47      1.41 o 
   6   5   4        2.66        1.54      0.91 o 
  -7   6   4       15.34       12.23      1.86 o 
  -6   6   4        8.28        9.83      1.01 o 
  -5   6   4      150.45      138.03      4.17 o 
  -4   6   4       53.99       58.90      4.35 o 
  -3   6   4       59.61       63.03      2.09 o 
  -2   6   4       59.03       58.97      1.65 o 
  -1   6   4       32.26       36.43      1.76 o 
   0   6   4      128.56      134.48      3.45 o 
   1   6   4       91.57       94.45      4.39 o 
   2   6   4        4.11        5.46      1.35 o 
   3   6   4       84.31       90.11      2.60 o 
   4   6   4      141.33      148.85      6.50 o 
   5   6   4       24.57       25.94      1.38 o 
   6   6   4       50.44       57.54      2.45 o 
  -7   7   4        1.92        2.03      1.50 o 
  -6   7   4       27.36       24.12      1.11 o 
  -5   7   4       63.66       63.83      3.48 o 
  -4   7   4      116.03      111.48      2.72 o 
  -3   7   4        1.16        1.82      1.24 o 
  -2   7   4      257.69      263.88     12.39 o 
  -1   7   4       53.13       48.29      1.36 o 
   0   7   4      107.30      101.12      2.98 o 
   1   7   4      155.83      147.99      6.75 o 
   2   7   4       68.02       69.34      3.57 o 
   3   7   4       21.04       22.73      1.19 o 
   4   7   4       33.15       31.60      1.16 o 
   5   7   4       27.17       28.21      1.23 o 
   6   7   4        7.17        9.00      1.52 o 
  -6   8   4        5.94        6.72      1.23 o 
  -5   8   4       35.63       38.70      2.27 o 
  -4   8   4       20.87       18.98      1.14 o 
  -3   8   4       52.96       50.77      1.60 o 
  -2   8   4       78.76       70.64      3.28 o 
  -1   8   4       63.32       70.25      3.15 o 
   0   8   4       10.95        9.48      0.98 o 
   1   8   4       30.69       26.10      1.35 o 
   2   8   4      119.58      108.80      6.07 o 
   3   8   4       10.74        9.91      1.08 o 
   4   8   4       29.12       34.11      1.81 o 
   5   8   4       10.04       10.98      1.24 o 
   6   8   4        6.50        6.75      1.26 o 
  -6   9   4       31.58       29.11      3.18 o 
  -5   9   4       24.31       21.67      1.14 o 
  -4   9   4        7.78        8.90      1.35 o 
  -3   9   4      101.28       99.08      6.38 o 
  -2   9   4      189.92      189.98      9.39 o 
  -1   9   4       39.25       40.74      1.17 o 
   0   9   4      162.41      174.77      5.92 o 
   1   9   4       40.65       42.02      2.42 o 
   2   9   4        0.66        1.72      1.18 o 
   3   9   4       13.26       12.71      1.04 o 
   4   9   4        6.14        7.52      1.01 o 
   5   9   4       24.29       25.56      1.36 o 
  -6  10   4        5.98        7.30      1.16 o 
  -5  10   4       48.78       47.94      3.09 o 
  -4  10   4      145.37      135.10     10.39 o 
  -3  10   4       41.25       42.25      1.72 o 
  -2  10   4      125.30      118.39      5.22 o 
  -1  10   4       34.11       36.01      1.55 o 
   0  10   4       51.21       49.43      1.79 o 
   1  10   4       13.37       14.60      1.11 o 
   2  10   4       19.23       17.50      1.22 o 
   3  10   4        8.58        9.14      1.31 o 
   4  10   4       28.10       26.27      1.26 o 
   5  10   4       28.65       30.29      1.19 o 
  -5  11   4        2.20        2.75      1.48 o 
  -4  11   4       34.42       32.43      1.85 o 
  -3  11   4       20.67       16.54      1.50 o 
  -2  11   4       45.46       40.93      2.20 o 
  -1  11   4       49.94       47.66      2.57 o 
   0  11   4      153.51      157.01      6.68 o 
   1  11   4       55.26       48.55      2.08 o 
   2  11   4      124.03      124.94      8.32 o 
   3  11   4       34.93       33.41      3.29 o 
   4  11   4        0.44        1.97      1.57 o 
   5  11   4       12.89       13.32      1.14 o 
  -5  12   4        7.26        6.73      1.28 o 
  -4  12   4       16.05       17.43      2.17 o 
  -3  12   4        9.79        8.34      1.35 o 
  -2  12   4        3.61        4.88      1.16 o 
  -1  12   4        3.74        3.72      0.99 o 
   0  12   4       20.70       19.86      1.74 o 
   1  12   4       10.18       10.29      1.48 o 
   2  12   4       49.54       56.61      4.46 o 
   3  12   4       65.32       60.58      1.68 o 
   4  12   4       42.39       43.03      4.99 o 
  -4  13   4       12.36       10.79      1.52 o 
  -3  13   4        7.95        7.97      1.08 o 
  -2  13   4        3.80        3.75      1.17 o 
  -1  13   4       63.67       68.35      4.53 o 
   0  13   4       27.37       25.17      1.33 o 
   1  13   4        6.55        7.17      1.30 o 
   2  13   4       14.57       15.23      1.40 o 
   3  13   4       25.45       24.03      1.59 o 
   4  13   4        4.84        5.71      1.51 o 
  -4  14   4       23.51       23.16      1.98 o 
  -3  14   4        8.20        8.03      1.25 o 
  -2  14   4        0.62        0.07      1.31 o 
  -1  14   4        9.49       10.08      1.02 o 
   0  14   4       23.12       25.26      1.14 o 
   1  14   4        4.70        6.29      1.36 o 
   2  14   4        9.32        8.92      1.34 o 
   3  14   4       19.83       16.65      1.33 o 
  -3  15   4       20.47       20.94      2.03 o 
  -2  15   4        1.83        2.04      1.12 o 
  -1  15   4       11.03       12.70      1.14 o 
   0  15   4        2.83        4.59      1.18 o 
   1  15   4       16.71       18.36      1.49 o 
   2  15   4       28.72       26.98      2.74 o 
  -2  16   4        5.30        5.35      1.20 o 
  -1  16   4       16.70       15.67      1.80 o 
   0  16   4       16.34       19.66      1.40 o 
   1  16   4        3.26        4.09      1.26 o 
  -7   0   5        0.93        2.08      1.85 o 
  -6   0   5       45.97       42.04      2.35 o 
  -5   0   5       33.25       40.45      2.87 o 
  -4   0   5        0.02        2.00      2.28 o 
  -3   0   5      315.56      385.66     10.10 o 
  -2   0   5        9.42       11.18      1.88 o 
  -1   0   5     3469.60     3694.19     63.81 o 
   0   0   5      279.51      275.48     15.78 o 
   1   0   5       31.12       25.52      2.95 o 
   2   0   5      201.52      191.63     10.60 o 
   3   0   5        8.50        8.64      1.35 o 
   4   0   5       53.54       66.66      6.18 o 
   5   0   5        0.30        0.83      1.38 o 
   6   0   5        5.43        5.21      1.86 o 
  -7   1   5        1.05        1.09      1.58 o 
  -6   1   5       51.73       53.92      2.22 o 
  -5   1   5        1.65        0.95      1.74 o 
  -4   1   5      207.00      227.51     13.01 o 
  -3   1   5      104.32      116.78      7.24 o 
  -2   1   5      557.47      595.56     18.95 o 
  -1   1   5       67.02       73.31      3.60 o 
   0   1   5      209.06      229.44      4.75 o 
   1   1   5       66.16       60.40      2.33 o 
   2   1   5      244.37      232.63     17.84 o 
   3   1   5      100.35      106.97      6.21 o 
   4   1   5        5.96        5.36      0.88 o 
   5   1   5       18.12       13.60      1.06 o 
   6   1   5        2.11        2.72      1.06 o 
  -7   2   5       16.48       17.24      2.21 o 
  -6   2   5        1.28        0.41      1.72 o 
  -5   2   5       17.70       16.83      1.31 o 
  -4   2   5       11.76        9.76      1.15 o 
  -3   2   5      201.07      205.95      7.10 o 
  -2   2   5      266.21      278.81     26.88 o 
  -1   2   5       14.84       20.71      5.19 o 
   0   2   5      145.70      122.67     12.66 o 
   1   2   5       50.48       47.63      1.54 o 
   2   2   5       92.92       94.24      6.49 o 
   3   2   5       84.36       89.09      5.37 o 
   4   2   5       11.05        9.76      1.03 o 
   5   2   5       26.36       26.23      1.12 o 
   6   2   5        7.93        7.57      1.08 o 
  -7   3   5       12.39       12.10      1.91 o 
  -6   3   5        0.84        1.68      1.13 o 
  -5   3   5       48.27       48.51      2.07 o 
  -4   3   5      195.04      197.10      6.59 o 
  -3   3   5       11.29        9.97      2.06 o 
  -2   3   5      299.02      293.15     15.27 o 
  -1   3   5      536.56      468.44     27.71 o 
   0   3   5        7.12        5.79      1.78 o 
   1   3   5       29.17       27.99      1.67 o 
   2   3   5       10.51       10.90      1.30 o 
   3   3   5        3.98        5.09      1.24 o 
   4   3   5       13.24       16.20      1.11 o 
   5   3   5       17.94       20.39      2.13 o 
   6   3   5       14.25       14.72      1.68 o 
  -7   4   5       28.21       24.86      2.10 o 
  -6   4   5       48.11       48.28      2.13 o 
  -5   4   5      114.50      116.04      4.09 o 
  -4   4   5      182.50      180.84     12.04 o 
  -3   4   5       21.79       26.33      1.39 o 
  -2   4   5      210.43      194.94     17.56 o 
  -1   4   5      176.22      181.24     13.24 o 
   0   4   5      153.53      145.41      9.05 o 
   1   4   5       20.58       20.58      1.32 o 
   2   4   5       10.38       12.69      1.21 o 
   3   4   5       34.65       35.68      3.44 o 
   4   4   5        4.03        5.77      1.15 o 
   5   4   5       23.62       24.10      1.38 o 
   6   4   5       15.20       16.41      1.26 o 
  -7   5   5       23.91       21.56      3.32 o 
  -6   5   5       51.40       47.47      2.05 o 
  -5   5   5       14.69       15.88      1.57 o 
  -4   5   5       10.85       12.68      1.28 o 
  -3   5   5       22.09       25.80      1.51 o 
  -2   5   5        7.24        8.38      1.31 o 
  -1   5   5       32.97       35.22      1.72 o 
   0   5   5       56.54       50.62      2.52 o 
   1   5   5       31.57       32.26      1.17 o 
   2   5   5       38.89       41.29      1.68 o 
   3   5   5       31.36       32.31      1.50 o 
   4   5   5      408.07      448.48     17.73 o 
   5   5   5       12.86       11.95      1.08 o 
   6   5   5       47.73       48.82      1.97 o 
  -7   6   5        1.35        1.01      1.26 o 
  -6   6   5       10.32        8.66      1.09 o 
  -5   6   5       45.94       45.12      4.45 o 
  -4   6   5      184.44      170.13     12.08 o 
  -3   6   5        5.26        4.82      1.67 o 
  -2   6   5       75.75       74.37      3.92 o 
  -1   6   5        1.48        3.77      1.17 o 
   0   6   5      260.76      255.91      9.76 o 
   1   6   5       53.27       54.47      3.97 o 
   2   6   5        3.03        3.09      1.14 o 
   3   6   5      142.25      139.13      4.98 o 
   4   6   5       57.09       62.61      1.53 o 
   5   6   5       24.38       25.06      1.14 o 
   6   6   5       10.15        9.75      1.29 o 
  -6   7   5       14.58       13.51      1.44 o 
  -5   7   5       83.16       80.00      3.70 o 
  -4   7   5       48.62       51.67      3.19 o 
  -3   7   5       68.87       68.47      3.32 o 
  -2   7   5       43.06       50.11      2.55 o 
  -1   7   5       80.05       79.97      1.67 o 
   0   7   5       54.59       56.78      1.37 o 
   1   7   5      113.82      122.42      5.17 o 
   2   7   5        2.02        2.88      1.09 o 
   3   7   5      209.20      200.53      8.00 o 
   4   7   5       30.00       34.01      1.41 o 
   5   7   5       14.75       15.83      1.02 o 
   6   7   5       12.44       12.42      1.24 o 
  -6   8   5        3.68        3.62      1.57 o 
  -5   8   5       18.62       17.30      1.39 o 
  -4   8   5       48.75       58.22      3.77 o 
  -3   8   5       72.78       67.52      1.54 o 
  -2   8   5        7.88        8.89      1.22 o 
  -1   8   5      392.69      362.63      8.32 o 
   0   8   5       49.13       48.71      1.97 o 
   1   8   5        9.87        8.99      1.20 o 
   2   8   5        3.37        2.86      1.36 o 
   3   8   5       23.72       21.96      1.27 o 
   4   8   5        4.02        3.48      1.27 o 
   5   8   5       34.70       32.42      1.19 o 
  -6   9   5       27.93       29.10      2.57 o 
  -5   9   5       19.74       19.67      1.29 o 
  -4   9   5       40.50       41.88      3.55 o 
  -3   9   5       13.43       14.97      1.63 o 
  -2   9   5       58.89       52.15      5.51 o 
  -1   9   5       84.68       82.87      3.32 o 
   0   9   5       94.66       99.54      4.04 o 
   1   9   5       22.25       22.37      1.86 o 
   2   9   5        2.81        5.78      1.52 o 
   3   9   5       19.29       18.49      1.36 o 
   4   9   5        1.99        2.70      1.10 o 
   5   9   5        0.36        1.96      1.01 o 
  -6  10   5       20.81       20.58      1.52 o 
  -5  10   5       38.36       40.45      3.42 o 
  -4  10   5        8.03        8.50      1.24 o 
  -3  10   5      194.30      185.72     17.49 o 
  -2  10   5       29.57       25.01      2.55 o 
  -1  10   5      408.02      379.26     19.75 o 
   0  10   5       18.42       19.43      1.13 o 
   1  10   5       16.07       10.92      1.31 o 
   2  10   5       24.97       22.81      1.26 o 
   3  10   5        1.78        1.63      1.24 o 
   4  10   5       10.31       10.19      1.35 o 
   5  10   5        8.01       10.13      1.30 o 
  -5  11   5        0.81        0.76      1.13 o 
  -4  11   5       59.68       56.45      4.67 o 
  -3  11   5        5.25        4.71      1.27 o 
  -2  11   5       49.59       45.31      3.13 o 
  -1  11   5       10.25        9.94      1.08 o 
   0  11   5       17.52       16.73      1.18 o 
   1  11   5       51.24       56.69      6.42 o 
   2  11   5       18.73       18.43      1.52 o 
   3  11   5       29.98       26.91      1.43 o 
   4  11   5        2.61        3.42      1.57 o 
  -5  12   5       25.22       26.22      2.62 o 
  -4  12   5        6.50        6.76      1.76 o 
  -3  12   5        1.68        1.22      1.29 o 
  -2  12   5       66.63       65.51      4.84 o 
  -1  12   5       16.55       16.27      1.08 o 
   0  12   5       15.75       14.33      1.17 o 
   1  12   5       49.02       48.28      1.97 o 
   2  12   5        1.11        0.13      1.24 o 
   3  12   5       17.62       17.62      1.28 o 
   4  12   5        2.34        2.48      1.39 o 
  -4  13   5        6.91        6.20      1.12 o 
  -3  13   5       18.53       17.74      1.24 o 
  -2  13   5        1.33        1.89      1.25 o 
  -1  13   5        3.95        4.49      1.03 o 
   0  13   5        7.02        7.94      1.11 o 
   1  13   5       22.29       22.01      1.40 o 
   2  13   5       25.76       26.97      1.93 o 
   3  13   5       19.85       19.35      1.69 o 
  -4  14   5        4.42        5.27      1.35 o 
  -3  14   5        5.01        7.21      1.37 o 
  -2  14   5       11.79       10.66      1.29 o 
  -1  14   5       11.48       11.42      1.17 o 
   0  14   5       18.73       17.97      1.93 o 
   1  14   5       23.99       24.47      1.63 o 
   2  14   5       42.18       34.99      3.28 o 
   3  14   5        1.69        3.59      1.63 o 
  -3  15   5       22.10       21.24      1.81 o 
  -2  15   5        2.78        2.10      1.43 o 
  -1  15   5        3.55        5.58      1.20 o 
   0  15   5       11.43       10.44      1.23 o 
   1  15   5        1.03        2.56      1.54 o 
   2  15   5        1.07        0.33      1.30 o 
  -1  16   5        4.49        3.91      1.27 o 
   0  16   5       62.94       58.84      2.75 o 
  -7   0   6       17.12       17.25      2.48 o 
  -6   0   6       35.43       42.85      3.07 o 
  -5   0   6       18.98       18.38      1.89 o 
  -4   0   6       93.83       98.99      3.77 o 
  -3   0   6       65.48       66.18      2.91 o 
  -2   0   6      183.28      250.28      7.52 o 
  -1   0   6        6.09        7.90      2.66 o 
   0   0   6      586.43      593.74     67.33 o 
   1   0   6      151.45      139.26     14.09 o 
   2   0   6      311.63      267.55     17.60 o 
   3   0   6       25.37       19.83      2.95 o 
   4   0   6       98.82      112.86      3.91 o 
   5   0   6        0.69        5.58      2.60 o 
   6   0   6       14.03       15.60      2.96 o 
  -7   1   6       30.17       30.88      3.40 o 
  -6   1   6       19.49       19.57      1.69 o 
  -5   1   6      162.86      165.35      8.11 o 
  -4   1   6      157.05      174.98      7.81 o 
  -3   1   6      174.35      196.46      7.52 o 
  -2   1   6       15.05       20.33      1.86 o 
  -1   1   6      307.63      370.19     22.65 o 
   0   1   6      486.90      513.77     10.96 o 
   1   1   6      208.95      185.85      5.10 o 
   2   1   6       10.10       13.26      1.05 o 
   3   1   6       60.23       75.09      1.93 o 
   4   1   6       93.38      106.05      3.88 o 
   5   1   6       16.27       16.39      2.04 o 
   6   1   6       14.43       11.20      1.48 o 
  -7   2   6       14.36       11.73      1.67 o 
  -6   2   6       30.81       28.66      2.01 o 
  -5   2   6      112.50      113.88      5.97 o 
  -4   2   6      111.69      126.47      4.16 o 
  -3   2   6       28.41       28.88      2.17 o 
  -2   2   6        1.08        3.65      1.68 o 
  -1   2   6      517.88      466.50     29.14 o 
   0   2   6      535.19      504.08     35.95 o 
   1   2   6      101.15       93.08      5.47 o 
   2   2   6       97.65      107.26      3.62 o 
   3   2   6       17.85       18.79      1.46 o 
   4   2   6       22.33       25.60      2.19 o 
   5   2   6       40.79       44.73      3.69 o 
   6   2   6       15.38       17.55      1.96 o 
  -7   3   6       13.55       12.49      1.88 o 
  -6   3   6       29.23       28.49      1.53 o 
  -5   3   6       26.25       21.73      1.93 o 
  -4   3   6        5.08        3.52      2.25 o 
  -3   3   6       14.40       12.60      1.61 o 
  -2   3   6       57.45       51.11      5.26 o 
  -1   3   6      428.38      433.34     34.51 o 
   0   3   6      185.66      182.81     16.64 o 
   1   3   6      305.23      300.25     11.36 o 
   2   3   6       61.84       52.84      2.94 o 
   3   3   6       33.61       36.14      1.64 o 
   4   3   6       44.28       46.73      1.72 o 
   5   3   6        5.57        5.14      1.30 o 
   6   3   6        3.97        5.32      2.09 o 
  -7   4   6        9.32        9.85      1.97 o 
  -6   4   6        6.06        6.21      1.79 o 
  -5   4   6       33.01       29.79      1.72 o 
  -4   4   6       21.01       24.84      1.81 o 
  -3   4   6       74.10       75.02      2.41 o 
  -2   4   6       61.13       61.20      1.96 o 
  -1   4   6      113.13      112.27      7.73 o 
   0   4   6       23.02       28.30      1.94 o 
   1   4   6      162.28      169.11      8.53 o 
   2   4   6       39.04       41.30      1.63 o 
   3   4   6      221.91      234.02     12.78 o 
   4   4   6       57.86       68.71      2.28 o 
   5   4   6       21.22       24.16      1.64 o 
   6   4   6       24.24       25.70      1.66 o 
  -7   5   6        7.50        7.01      1.58 o 
  -6   5   6        3.28        2.85      1.80 o 
  -5   5   6       14.13       11.64      1.69 o 
  -4   5   6       95.58       94.34      3.64 o 
  -3   5   6        3.23        3.88      1.28 o 
  -2   5   6       88.01       87.92      4.12 o 
  -1   5   6      149.41      144.95      7.59 o 
   0   5   6      102.07       90.61      9.48 o 
   1   5   6       29.12       27.77      1.24 o 
   2   5   6       41.74       45.09      2.60 o 
   3   5   6       87.06      101.72      4.93 o 
   4   5   6       45.51       46.87      5.24 o 
   5   5   6       16.53       17.79      1.42 o 
   6   5   6        8.68        8.83      1.38 o 
  -7   6   6       15.96       16.42      1.41 o 
  -6   6   6       12.80       12.33      1.22 o 
  -5   6   6       22.07       21.96      2.38 o 
  -4   6   6       27.94       27.45      2.15 o 
  -3   6   6      109.44      105.54      5.06 o 
  -2   6   6       57.44       53.94      3.00 o 
  -1   6   6      243.85      250.04      6.08 o 
   0   6   6       44.50       41.95      3.54 o 
   1   6   6       91.77       92.36      6.83 o 
   2   6   6       37.88       36.59      1.45 o 
   3   6   6       42.67       40.14      1.67 o 
   4   6   6        3.37        2.76      1.03 o 
   5   6   6        4.51        3.98      1.21 o 
  -6   7   6        4.73        4.68      2.22 o 
  -5   7   6       34.50       32.63      3.61 o 
  -4   7   6       23.56       27.87      1.53 o 
  -3   7   6       41.46       37.41      1.65 o 
  -2   7   6       33.24       33.45      1.57 o 
  -1   7   6       13.68       13.48      1.20 o 
   0   7   6       20.89       24.85      1.08 o 
   1   7   6       79.10       71.65      4.28 o 
   2   7   6      123.75      118.58      5.42 o 
   3   7   6       49.65       49.75      1.51 o 
   4   7   6       61.33       65.65      4.77 o 
   5   7   6        6.15        6.21      1.27 o 
  -6   8   6        8.56        8.08      1.76 o 
  -5   8   6        7.62        7.27      1.18 o 
  -4   8   6       43.50       40.68      3.60 o 
  -3   8   6       33.26       31.03      1.46 o 
  -2   8   6      221.29      217.18      8.96 o 
  -1   8   6       95.27       87.83      4.39 o 
   0   8   6      122.03      124.94      6.12 o 
   1   8   6       16.27       13.52      1.05 o 
   2   8   6       47.51       46.91      2.74 o 
   3   8   6       38.95       41.57      1.78 o 
   4   8   6       47.42       46.80      2.43 o 
   5   8   6       30.51       30.79      1.57 o 
  -6   9   6        0.81        0.58      1.33 o 
  -5   9   6       53.96       56.77      3.16 o 
  -4   9   6       35.29       39.40      1.74 o 
  -3   9   6        2.02        3.44      1.27 o 
  -2   9   6       42.50       41.38      1.70 o 
  -1   9   6       94.81       88.71      3.82 o 
   0   9   6       41.35       39.36      2.05 o 
   1   9   6      220.66      212.54      8.87 o 
   2   9   6       31.29       27.64      1.95 o 
   3   9   6        9.85        8.98      1.46 o 
   4   9   6       18.94       24.05      1.73 o 
   5   9   6        2.51        3.43      1.22 o 
  -5  10   6        8.16        7.77      1.23 o 
  -4  10   6       12.56       12.26      1.34 o 
  -3  10   6       28.64       26.11      2.77 o 
  -2  10   6      107.70       92.90     10.80 o 
  -1  10   6       11.07       10.11      0.92 o 
   0  10   6      210.88      196.11     13.00 o 
   1  10   6      100.01      106.67      2.63 o 
   2  10   6       84.20       72.46      3.80 o 
   3  10   6        1.14       -0.22      1.24 o 
   4  10   6       26.14       29.37      2.19 o 
  -5  11   6       10.15       12.03      1.38 o 
  -4  11   6       27.43       26.61      1.56 o 
  -3  11   6        5.35        4.63      1.29 o 
  -2  11   6       10.95       10.68      1.47 o 
  -1  11   6       55.58       53.84      2.69 o 
   0  11   6       27.53       27.81      2.29 o 
   1  11   6        9.49        6.54      1.44 o 
   2  11   6       36.81       40.26      2.47 o 
   3  11   6        7.00        7.54      1.52 o 
   4  11   6       59.19       60.04      4.74 o 
  -5  12   6        5.11        6.90      1.52 o 
  -4  12   6       48.07       52.07      3.09 o 
  -3  12   6       32.45       34.19      4.30 o 
  -2  12   6        0.53        1.09      1.22 o 
  -1  12   6       31.14       30.32      1.93 o 
   0  12   6       33.13       34.41      1.76 o 
   1  12   6        7.85        8.75      1.46 o 
   2  12   6        1.42        1.56      1.27 o 
   3  12   6       30.86       27.92      2.69 o 
   4  12   6        4.45        3.86      1.65 o 
  -4  13   6        5.57        5.63      1.67 o 
  -3  13   6        6.45        6.67      1.31 o 
  -2  13   6        1.00        2.10      1.28 o 
  -1  13   6       25.50       24.82      1.39 o 
   0  13   6        3.77        2.73      1.14 o 
   1  13   6       14.03       13.10      1.22 o 
   2  13   6       14.17       13.34      2.11 o 
   3  13   6       10.27        7.63      1.60 o 
  -3  14   6       10.66       10.91      1.45 o 
  -2  14   6        9.18       10.26      1.29 o 
  -1  14   6        9.61        9.51      1.38 o 
   0  14   6        1.78        2.34      1.21 o 
   1  14   6        6.70        5.62      1.41 o 
   2  14   6        2.54        1.76      1.51 o 
  -2  15   6       21.29       24.72      1.79 o 
  -1  15   6        2.08        2.50      1.23 o 
   0  15   6        3.70        2.95      1.13 o 
   1  15   6       16.62       16.60      2.73 o 
  -7   0   7       43.00       34.75      2.72 o 
  -6   0   7       15.59       16.16      2.99 o 
  -5   0   7      130.67      143.31      4.82 o 
  -4   0   7       92.64       94.86      4.02 o 
  -3   0   7      476.75      541.91     13.93 o 
  -2   0   7       45.69       54.29      2.37 o 
  -1   0   7       78.09       82.33      4.37 o 
   0   0   7        0.06        0.79      3.11 o 
   1   0   7      281.24      246.83      5.54 o 
   2   0   7       72.59       65.97      3.11 o 
   3   0   7       18.01       17.39      2.69 o 
   4   0   7      163.01      185.42      5.22 o 
   5   0   7       13.77       18.17      2.96 o 
   6   0   7        3.34        3.13      2.15 o 
  -7   1   7        1.19        1.26      2.11 o 
  -6   1   7      112.96      115.82      3.78 o 
  -5   1   7       39.02       47.34      2.29 o 
  -4   1   7      163.80      189.63      4.12 o 
  -3   1   7       45.23       56.79      2.80 o 
  -2   1   7      168.71      167.80      4.01 o 
  -1   1   7      107.69      105.78      3.23 o 
   0   1   7       77.64       68.00      3.55 o 
   1   1   7       27.71       26.57      1.95 o 
   2   1   7       23.55       25.64      1.01 o 
   3   1   7       63.74       64.04      1.94 o 
   4   1   7        1.64        0.98      1.22 o 
   5   1   7       14.48       16.33      1.99 o 
   6   1   7        4.86        6.24      1.85 o 
  -7   2   7       18.36       20.59      2.25 o 
  -6   2   7       27.33       30.09      3.52 o 
  -5   2   7       81.02       85.10      3.04 o 
  -4   2   7      155.99      169.83      3.71 o 
  -3   2   7       34.96       32.81      2.65 o 
  -2   2   7      104.28      103.86     16.28 o 
  -1   2   7      139.81      136.01      5.83 o 
   0   2   7      124.51      124.07      5.95 o 
   1   2   7       75.52       83.69      5.71 o 
   2   2   7       51.75       46.40      1.58 o 
   3   2   7       54.51       55.49      2.21 o 
   4   2   7       21.66       20.33      1.69 o 
   5   2   7       15.75       18.58      2.10 o 
   6   2   7        8.42        9.71      2.32 o 
  -7   3   7       12.97       14.41      2.44 o 
  -6   3   7       16.68       17.30      1.86 o 
  -5   3   7       98.46      100.51      2.87 o 
  -4   3   7       69.59       73.24      2.29 o 
  -3   3   7      169.68      177.56      8.13 o 
  -2   3   7       34.98       40.45      2.71 o 
  -1   3   7       65.63       68.13      5.22 o 
   0   3   7      182.13      177.84     14.94 o 
   1   3   7       78.46       77.10      4.35 o 
   2   3   7        4.23        7.02      1.01 o 
   3   3   7      148.44      159.04      7.42 o 
   4   3   7        9.95        9.89      1.19 o 
   5   3   7        4.11        4.26      1.35 o 
   6   3   7        7.35        9.80      2.35 o 
  -7   4   7       12.12       12.05      2.11 o 
  -6   4   7       22.51       21.75      1.69 o 
  -5   4   7       42.23       44.10      1.75 o 
  -4   4   7      109.60      114.75      3.07 o 
  -3   4   7        9.20        7.48      1.67 o 
  -2   4   7      146.32      139.99     18.00 o 
  -1   4   7       48.79       53.93      4.36 o 
   0   4   7      159.11      159.58      3.03 o 
   1   4   7       60.30       59.85      1.76 o 
   2   4   7      283.45      254.46     16.50 o 
   3   4   7       10.57        9.66      1.46 o 
   4   4   7       55.75       64.41      2.53 o 
   5   4   7       39.84       45.96      2.87 o 
  -6   5   7        5.57        6.09      1.31 o 
  -5   5   7       69.80       54.13      1.89 o 
  -4   5   7        2.13        2.11      1.36 o 
  -3   5   7      375.50      363.64      9.00 o 
  -2   5   7       82.29       87.34      5.16 o 
  -1   5   7      537.57      561.98     18.29 o 
   0   5   7       60.24       65.81      2.27 o 
   1   5   7       32.16       29.32      1.54 o 
   2   5   7       91.07       90.88      3.56 o 
   3   5   7        2.96        6.58      1.30 o 
   4   5   7        5.61        4.58      1.52 o 
   5   5   7        4.82        5.90      1.27 o 
  -6   6   7        0.26        0.98      1.45 o 
  -5   6   7       20.24       17.01      1.62 o 
  -4   6   7       44.32       46.97      2.82 o 
  -3   6   7       52.29       51.19      2.79 o 
  -2   6   7      238.96      236.05      3.61 o 
  -1   6   7       58.54       57.24      2.63 o 
   0   6   7      262.36      237.99     22.31 o 
   1   6   7      102.17       90.26      5.05 o 
   2   6   7      187.57      185.46     12.24 o 
   3   6   7       27.53       26.56      2.33 o 
   4   6   7        2.44        3.20      1.31 o 
   5   6   7        0.47        0.49      1.26 o 
  -6   7   7        1.49        1.24      1.24 o 
  -5   7   7        6.13        6.11      1.87 o 
  -4   7   7       34.79       36.76      3.03 o 
  -3   7   7       15.09       16.98      1.52 o 
  -2   7   7       25.19       20.71      1.57 o 
  -1   7   7      112.47      104.46      6.33 o 
   0   7   7      221.22      209.74     16.91 o 
   1   7   7       80.00       81.12      4.86 o 
   2   7   7        9.60        9.23      1.17 o 
   3   7   7       42.93       42.88      3.19 o 
   4   7   7        0.76        1.50      1.30 o 
   5   7   7       18.70       20.30      1.70 o 
  -6   8   7        7.74        7.82      1.95 o 
  -5   8   7       38.64       40.89      2.85 o 
  -4   8   7       24.72       26.04      1.82 o 
  -3   8   7        0.59        0.04      1.23 o 
  -2   8   7       18.91       18.68      1.62 o 
  -1   8   7       91.04       89.25      2.67 o 
   0   8   7       65.75       70.66      2.54 o 
   1   8   7       29.32       29.90      1.98 o 
   2   8   7       17.00       19.88      1.27 o 
   3   8   7       28.83       28.73      1.83 o 
   4   8   7       21.71       23.59      1.92 o 
   5   8   7        2.85        1.68      1.32 o 
  -6   9   7       21.75       18.77      3.67 o 
  -5   9   7        4.73        5.36      1.23 o 
  -4   9   7       52.11       51.82      3.57 o 
  -3   9   7       19.85       22.06      1.57 o 
  -2   9   7        0.04        0.58      1.18 o 
  -1   9   7       87.49       82.96      4.13 o 
   0   9   7      230.03      212.87     17.68 o 
   1   9   7       22.42       24.07      1.64 o 
   2   9   7       25.16       22.48      1.58 o 
   3   9   7       12.32        9.22      1.31 o 
   4   9   7        2.54        2.74      1.42 o 
  -5  10   7        7.29        5.78      1.63 o 
  -4  10   7       14.49       13.34      1.88 o 
  -3  10   7       13.69       13.53      1.54 o 
  -2  10   7        0.64        2.23      1.37 o 
  -1  10   7       44.65       39.29      1.68 o 
   0  10   7        8.27       10.36      1.06 o 
   1  10   7       86.75       75.10      2.56 o 
   2  10   7       62.93       66.19      5.12 o 
   3  10   7        0.21        0.69      1.23 o 
   4  10   7       36.28       37.28      3.80 o 
  -5  11   7        9.85       11.87      1.54 o 
  -4  11   7       73.49       77.56      7.79 o 
  -3  11   7       35.12       30.88      2.48 o 
  -2  11   7        1.80        0.76      1.21 o 
  -1  11   7       20.35       22.13      1.14 o 
   0  11   7        5.16        4.06      1.05 o 
   1  11   7       18.66       19.89      1.64 o 
   2  11   7        1.53        0.47      1.29 o 
   3  11   7       15.23       15.57      1.64 o 
   4  11   7        0.90        1.50      1.36 o 
  -4  12   7        4.96        4.04      1.30 o 
  -3  12   7       47.42       45.61      4.44 o 
  -2  12   7        3.13        3.11      1.15 o 
  -1  12   7       10.54       11.84      1.17 o 
   0  12   7        1.13        0.51      1.25 o 
   1  12   7       14.94       15.49      1.32 o 
   2  12   7       17.65       18.68      1.47 o 
   3  12   7       16.17       14.57      1.46 o 
  -4  13   7        8.83        7.04      1.37 o 
  -3  13   7        0.40        0.87      1.44 o 
  -2  13   7       25.13       22.49      1.84 o 
  -1  13   7        9.99       10.65      1.11 o 
   0  13   7        1.67        1.91      1.30 o 
   1  13   7        2.51        2.05      1.29 o 
   2  13   7        2.05        3.00      1.37 o 
  -3  14   7        4.89        5.71      1.32 o 
  -2  14   7       14.42       15.70      1.48 o 
  -1  14   7        1.10        1.16      1.16 o 
   0  14   7        9.74        9.59      1.35 o 
   1  14   7       10.20        9.03      1.42 o 
   2  14   7       37.99       41.36      2.29 o 
  -1  15   7       19.63       19.58      1.71 o 
   0  15   7        8.87        8.35      1.47 o 
  -7   0   8       51.65       47.35      2.84 o 
  -6   0   8       60.79       61.35      2.91 o 
  -5   0   8        7.68        7.81      1.87 o 
  -4   0   8      281.74      317.09      8.60 o 
  -3   0   8      151.15      155.26      5.38 o 
  -2   0   8       13.78       11.78      1.87 o 
  -1   0   8       31.75       26.38      3.66 o 
   0   0   8      157.15      152.98      7.50 o 
   1   0   8       73.50       65.94      3.13 o 
   2   0   8       86.47       88.61      3.48 o 
   3   0   8      303.46      282.39      6.77 o 
   4   0   8       18.78       21.13      2.84 o 
   5   0   8      100.88      107.99      4.51 o 
  -7   1   8       14.81       14.30      1.87 o 
  -6   1   8       32.12       35.55      2.21 o 
  -5   1   8       31.34       35.98      2.12 o 
  -4   1   8       62.51       71.43      4.48 o 
  -3   1   8       74.36       74.74      2.59 o 
  -2   1   8      168.64      177.18      3.69 o 
  -1   1   8       41.44       39.25      2.40 o 
   0   1   8       13.08       12.60      1.98 o 
   1   1   8        1.83        1.75      1.59 o 
   2   1   8      340.18      339.87      9.98 o 
   3   1   8        5.58        5.63      1.51 o 
   4   1   8       99.00      105.09      2.91 o 
   5   1   8        8.42       10.66      2.16 o 
  -7   2   8        4.43        4.53      1.51 o 
  -6   2   8       25.99       22.40      3.70 o 
  -5   2   8      108.61      109.39      7.14 o 
  -4   2   8       85.50       99.44      6.96 o 
  -3   2   8       48.26       53.76      4.31 o 
  -2   2   8       53.35       57.86      5.27 o 
  -1   2   8      148.94      129.82      4.87 o 
   0   2   8       49.85       47.41      2.23 o 
   1   2   8      106.75      102.33      5.97 o 
   2   2   8      128.90      129.16      3.59 o 
   3   2   8       48.89       44.15      2.40 o 
   4   2   8       23.52       25.47      1.63 o 
   5   2   8        8.61       10.78      2.18 o 
  -7   3   8        9.63        5.62      1.74 o 
  -6   3   8        1.82        1.27      1.46 o 
  -5   3   8        9.69       13.17      1.87 o 
  -4   3   8       44.38       43.14      2.18 o 
  -3   3   8       73.54       72.00      2.42 o 
  -2   3   8        4.54        4.87      1.85 o 
  -1   3   8       23.44       18.43      2.80 o 
   0   3   8       56.22       55.62      2.58 o 
   1   3   8       32.86       30.77      1.54 o 
   2   3   8       31.99       32.28      2.52 o 
   3   3   8       68.18       63.32      4.88 o 
   4   3   8        0.93        1.11      1.33 o 
   5   3   8        2.22        0.31      1.66 o 
  -6   4   8        9.12        9.35      1.37 o 
  -5   4   8       40.93       42.09      1.68 o 
  -4   4   8       10.87        9.48      1.76 o 
  -3   4   8      165.77      169.52     19.93 o 
  -2   4   8       69.90       73.80      7.77 o 
  -1   4   8      200.69      209.29      5.77 o 
   0   4   8      157.23      152.52      3.15 o 
   1   4   8       32.55       33.98      1.76 o 
   2   4   8       84.52       81.31      2.76 o 
   3   4   8       62.41       63.23      2.80 o 
   4   4   8        9.07        9.95      1.61 o 
   5   4   8       14.90       17.76      1.98 o 
  -6   5   8        2.17        4.22      1.56 o 
  -5   5   8       14.66       14.23      1.64 o 
  -4   5   8      106.08      114.11      6.94 o 
  -3   5   8       92.99       84.61      2.83 o 
  -2   5   8      591.27      570.16     38.76 o 
  -1   5   8       39.91       44.03      2.11 o 
   0   5   8      476.02      382.79     25.45 o 
   1   5   8      276.91      284.55      9.60 o 
   2   5   8       64.33       55.25      3.58 o 
   3   5   8        1.45        1.86      1.32 o 
   4   5   8        1.66        2.07      1.33 o 
   5   5   8        8.06        7.42      1.45 o 
  -6   6   8       23.25       22.88      1.56 o 
  -5   6   8       22.51       21.98      2.22 o 
  -4   6   8       15.61       12.92      2.27 o 
  -3   6   8      101.75      110.61      3.07 o 
  -2   6   8       83.74       87.99      5.83 o 
  -1   6   8      198.24      200.49      6.60 o 
   0   6   8      128.06      134.71      2.89 o 
   1   6   8      124.66      129.85      2.46 o 
   2   6   8       16.21       15.80      1.33 o 
   3   6   8       75.83       78.59      5.61 o 
   4   6   8       19.11       18.95      1.32 o 
   5   6   8        8.13        9.76      1.40 o 
  -6   7   8        0.88        1.68      1.57 o 
  -5   7   8        7.98        9.03      1.61 o 
  -4   7   8       25.07       24.83      3.50 o 
  -3   7   8       17.29       16.84      1.47 o 
  -2   7   8       16.48       16.44      1.76 o 
  -1   7   8      118.81      118.21      3.86 o 
   0   7   8       53.06       49.52      3.10 o 
   1   7   8      109.74      101.97      7.63 o 
   2   7   8       16.49       15.67      1.33 o 
   3   7   8        0.16        1.08      1.40 o 
   4   7   8        1.78        2.06      1.35 o 
  -6   8   8        6.48        5.37      2.49 o 
  -5   8   8       14.48       14.04      3.41 o 
  -4   8   8        1.09        2.54      1.35 o 
  -3   8   8        6.57        7.79      1.36 o 
  -2   8   8       43.61       41.79      1.78 o 
  -1   8   8       18.43       17.10      1.44 o 
   0   8   8        2.11        2.62      1.08 o 
   1   8   8       22.07       19.30      1.14 o 
   2   8   8       19.49       20.23      1.82 o 
   3   8   8       10.96       11.02      1.30 o 
   4   8   8       30.74       27.13      2.68 o 
  -5   9   8        7.64        7.64      1.67 o 
  -4   9   8        5.78        5.63      1.28 o 
  -3   9   8       43.14       41.25      3.85 o 
  -2   9   8        1.84        1.80      1.51 o 
  -1   9   8       20.83       20.64      1.26 o 
   0   9   8       19.21       18.20      1.22 o 
   1   9   8       29.19       28.14      1.45 o 
   2   9   8      107.81      100.13      7.96 o 
   3   9   8       18.55       18.61      1.50 o 
   4   9   8       31.17       28.80      1.72 o 
  -5  10   8       10.38       13.93      1.54 o 
  -4  10   8       24.39       23.27      1.94 o 
  -3  10   8        1.72        2.68      1.46 o 
  -2  10   8        3.96        2.71      1.29 o 
  -1  10   8        7.97        7.76      1.12 o 
   0  10   8       12.03       12.39      1.16 o 
   1  10   8       64.96       71.95      3.02 o 
   2  10   8        6.85        7.32      1.25 o 
   3  10   8       71.97       68.63      3.77 o 
  -4  11   8        2.42        3.09      1.44 o 
  -3  11   8       73.65       77.09      5.04 o 
  -2  11   8       12.48       11.78      1.37 o 
  -1  11   8        7.21        7.10      1.07 o 
   0  11   8        4.53        4.75      1.11 o 
   1  11   8       21.99       19.59      1.53 o 
   2  11   8       43.05       49.43      1.93 o 
   3  11   8        6.15        6.58      1.38 o 
  -4  12   8       33.71       32.93      3.71 o 
  -3  12   8       23.09       23.66      1.69 o 
  -2  12   8       18.78       18.76      2.00 o 
  -1  12   8       44.86       41.93      1.42 o 
   0  12   8        5.99        8.00      1.37 o 
   1  12   8        0.88        1.69      1.63 o 
   2  12   8       14.84       15.00      1.56 o 
  -3  13   8        0.05        0.32      1.27 o 
  -2  13   8       33.89       34.22      1.62 o 
  -1  13   8        0.59        1.27      1.09 o 
   0  13   8        4.17        4.42      1.29 o 
   1  13   8       13.17       14.94      1.47 o 
   2  13   8       17.39       18.99      1.78 o 
  -2  14   8        2.48        4.53      1.51 o 
  -1  14   8        4.47        5.40      1.17 o 
   0  14   8       18.30       21.45      1.68 o 
   1  14   8        6.59        5.94      2.14 o 
  -6   0   9       56.23       57.76      2.87 o 
  -5   0   9        1.15        0.52      1.84 o 
  -4   0   9        7.56        7.68      1.81 o 
  -3   0   9       90.62       98.83      5.93 o 
  -2   0   9      136.14      120.92      3.77 o 
  -1   0   9       69.99       62.22      6.28 o 
   0   0   9        0.04        4.69      3.73 o 
   1   0   9      115.43      112.89      4.33 o 
   2   0   9      144.97      141.97     17.49 o 
   3   0   9        2.79        3.87      3.00 o 
   4   0   9       64.21       73.26      3.87 o 
   5   0   9        4.44        6.20      2.85 o 
  -6   1   9       13.24       17.04      2.09 o 
  -5   1   9       10.41       11.22      1.95 o 
  -4   1   9        2.42        3.62      1.41 o 
  -3   1   9      231.65      274.69     13.65 o 
  -2   1   9       16.06       22.71      1.83 o 
  -1   1   9       85.25       74.34      4.38 o 
   0   1   9       62.80       58.62      4.14 o 
   1   1   9        1.55        3.08      1.73 o 
   2   1   9       39.61       35.72      1.36 o 
   3   1   9       38.75       40.36      3.20 o 
   4   1   9       28.64       28.91      2.14 o 
   5   1   9       35.81       36.13      2.43 o 
  -6   2   9       19.64       18.59      2.43 o 
  -5   2   9       10.80       12.08      1.15 o 
  -4   2   9       33.98       30.92      2.38 o 
  -3   2   9       55.81       60.01      2.72 o 
  -2   2   9       41.43       43.82      3.31 o 
  -1   2   9        1.10        0.30      2.40 o 
   0   2   9       58.00       52.39      4.77 o 
   1   2   9       46.08       45.01      2.02 o 
   2   2   9      100.21       94.81      5.77 o 
   3   2   9      120.52      120.99      2.65 o 
   4   2   9       19.65       24.03      2.49 o 
   5   2   9       19.17       20.66      2.27 o 
  -6   3   9        0.78        1.83      1.44 o 
  -5   3   9        9.36       11.02      1.54 o 
  -4   3   9       33.50       40.16      3.61 o 
  -3   3   9       10.45       10.73      2.01 o 
  -2   3   9      114.49      109.05      6.51 o 
  -1   3   9        6.77        7.10      2.66 o 
   0   3   9       15.74       17.72      1.89 o 
   1   3   9      255.33      270.09      6.92 o 
   2   3   9       72.19       74.61      3.42 o 
   3   3   9        4.19        5.25      1.61 o 
   4   3   9       31.63       32.81      1.84 o 
   5   3   9        2.94        3.06      2.23 o 
  -6   4   9        5.86        6.02      1.63 o 
  -5   4   9        3.54        5.56      1.59 o 
  -4   4   9        0.79        2.07      1.86 o 
  -3   4   9       19.67       19.38      2.15 o 
  -2   4   9      120.21      108.90     12.47 o 
  -1   4   9      110.58      102.80      4.38 o 
   0   4   9      210.91      182.72      3.45 o 
   1   4   9      125.18      123.76      3.38 o 
   2   4   9       76.38       85.79      2.68 o 
   3   4   9       38.63       39.76      3.38 o 
   4   4   9        0.77        0.55      1.60 o 
   5   4   9        7.30        8.13      1.79 o 
  -6   5   9       27.17       24.94      1.84 o 
  -5   5   9        9.67        9.33      1.65 o 
  -4   5   9       24.55       24.12      2.12 o 
  -3   5   9       57.91       58.91      2.61 o 
  -2   5   9       72.26       78.26      4.77 o 
  -1   5   9      415.97      393.32      9.29 o 
   0   5   9       40.05       33.15      1.58 o 
   1   5   9      248.24      242.21     13.21 o 
   2   5   9       31.81       31.19      2.03 o 
   3   5   9       18.41       16.15      1.31 o 
   4   5   9        5.87        5.84      1.35 o 
  -6   6   9        1.42        0.48      1.52 o 
  -5   6   9       13.80       16.32      2.06 o 
  -4   6   9       13.32       16.27      2.07 o 
  -3   6   9       25.58       23.06      2.10 o 
  -2   6   9       66.11       71.84      8.71 o 
  -1   6   9      123.79      116.74      4.52 o 
   0   6   9      121.05      118.04      4.66 o 
   1   6   9        6.09        4.50      1.21 o 
   2   6   9       43.71       43.86      2.00 o 
   3   6   9        6.65        7.55      1.51 o 
   4   6   9        5.81        6.41      1.37 o 
  -5   7   9        1.88        2.90      1.56 o 
  -4   7   9        9.88        9.42      1.64 o 
  -3   7   9        2.45        2.04      1.87 o 
  -2   7   9      120.44      127.95      4.01 o 
  -1   7   9        7.54        9.13      1.69 o 
   0   7   9       53.20       47.74      3.14 o 
   1   7   9        6.53        7.35      1.11 o 
   2   7   9        3.97        4.62      1.63 o 
   3   7   9       11.84       11.26      1.53 o 
   4   7   9        0.27        0.13      1.56 o 
  -5   8   9        2.97        3.69      1.82 o 
  -4   8   9        4.52        3.58      1.66 o 
  -3   8   9        6.80        7.74      2.04 o 
  -2   8   9        0.86        2.07      2.05 o 
  -1   8   9        2.65        2.06      1.64 o 
   0   8   9       11.95       13.73      1.29 o 
   1   8   9        6.82        7.00      1.15 o 
   2   8   9       29.68       27.78      1.57 o 
   3   8   9       44.49       46.04      2.98 o 
   4   8   9        4.16        4.22      1.58 o 
  -5   9   9        4.37        4.68      1.71 o 
  -4   9   9        7.80        7.23      1.76 o 
  -3   9   9       34.36       31.04      1.80 o 
  -2   9   9       48.22       51.21      2.36 o 
  -1   9   9        0.91        2.57      1.39 o 
   0   9   9       19.63       21.36      1.59 o 
   1   9   9       37.56       37.68      1.46 o 
   2   9   9       37.13       38.87      2.92 o 
   3   9   9       12.43       11.31      1.62 o 
  -4  10   9       18.62       20.25      2.15 o 
  -3  10   9       27.85       28.85      2.08 o 
  -2  10   9       14.56       14.86      1.93 o 
  -1  10   9        8.24        6.57      1.24 o 
   0  10   9        9.16        8.75      1.25 o 
   1  10   9       11.68       12.51      1.44 o 
   2  10   9       24.89       26.03      1.52 o 
   3  10   9        1.80        1.89      1.33 o 
  -4  11   9       10.11       12.59      1.72 o 
  -3  11   9        6.24        8.14      1.52 o 
  -2  11   9        5.72        8.57      1.71 o 
  -1  11   9        6.74        7.45      1.08 o 
   0  11   9        6.29        5.35      1.35 o 
   1  11   9       13.52       14.11      1.55 o 
   2  11   9       19.62       21.74      1.66 o 
  -3  12   9       11.90       11.14      1.85 o 
  -2  12   9       10.91       12.12      1.34 o 
  -1  12   9        1.31        2.64      1.22 o 
   0  12   9        0.46        0.98      1.24 o 
   1  12   9       23.58       27.92      2.42 o 
   2  12   9       23.70       24.63      1.42 o 
  -2  13   9        1.75        1.73      1.32 o 
  -1  13   9       16.16       15.79      1.29 o 
   0  13   9       12.45       11.85      1.51 o 
   1  13   9       30.45       27.31      1.79 o 
  -6   0  10        7.40        6.68      2.18 o 
  -5   0  10        0.10       -1.20      2.58 o 
  -4   0  10        0.44        1.60      1.46 o 
  -3   0  10        5.61        4.83      1.70 o 
  -2   0  10       20.53       33.75      3.29 o 
  -1   0  10       33.66       22.27      3.12 o 
   2   0  10        0.17        2.03      1.94 o 
   3   0  10       21.99       24.52      3.81 o 
   4   0  10        5.15        4.38      2.75 o 
  -6   1  10        1.82        2.07      2.01 o 
  -5   1  10        3.24        4.68      1.36 o 
  -4   1  10        0.72        0.69      1.48 o 
  -3   1  10        2.13        5.18      1.22 o 
  -2   1  10       48.34       46.88      2.37 o 
  -1   1  10       53.62       52.56      4.17 o 
   0   1  10      123.94      108.48      5.96 o 
   1   1  10       30.69       28.64      1.82 o 
   2   1  10       12.87       13.30      1.30 o 
   3   1  10       24.45       22.23      2.39 o 
   4   1  10        1.55        2.14      1.96 o 
  -6   2  10        9.15       13.40      1.70 o 
  -5   2  10        0.38        0.78      1.51 o 
  -4   2  10        6.75        7.86      1.37 o 
  -3   2  10        7.77        8.90      1.52 o 
  -2   2  10       69.66       64.19      2.70 o 
  -1   2  10       17.95       18.16      3.33 o 
   0   2  10       44.09       39.09      3.25 o 
   1   2  10        5.32        4.38      1.34 o 
   2   2  10       75.95       76.37      4.41 o 
   3   2  10       15.77       18.34      1.83 o 
   4   2  10       14.89       13.88      2.21 o 
  -6   3  10        1.45        1.96      1.65 o 
  -5   3  10        4.25        4.20      1.21 o 
  -4   3  10       14.57       19.62      1.66 o 
  -3   3  10        3.33        3.43      1.71 o 
  -2   3  10        0.73        1.19      1.99 o 
  -1   3  10        8.84       13.09      3.10 o 
   0   3  10       71.67       65.70      4.65 o 
   1   3  10        8.64        9.27      1.19 o 
   2   3  10       10.72       10.64      1.20 o 
   3   3  10       47.75       48.84      3.37 o 
   4   3  10       21.77       24.92      1.87 o 
  -6   4  10       18.18       17.52      1.62 o 
  -5   4  10       24.31       28.08      1.59 o 
  -4   4  10        3.62        4.30      1.97 o 
  -3   4  10       39.07       38.37      2.52 o 
  -2   4  10       23.82       25.22      3.06 o 
  -1   4  10       21.30       16.18      2.80 o 
   0   4  10       58.22       55.96      2.31 o 
   1   4  10       32.31       28.62      1.54 o 
   2   4  10       23.77       20.25      1.87 o 
   3   4  10        6.31        6.02      1.56 o 
   4   4  10        0.32        0.83      1.58 o 
  -6   5  10       13.03       12.98      1.59 o 
  -5   5  10       16.16       15.16      2.59 o 
  -4   5  10       13.42       13.66      2.29 o 
  -3   5  10       21.16       21.57      2.82 o 
  -2   5  10       58.31       51.12      2.96 o 
  -1   5  10       33.28       34.22      3.07 o 
   0   5  10       14.47       12.09      1.76 o 
   1   5  10       53.70       54.86      1.69 o 
   2   5  10        5.84        6.12      1.27 o 
   3   5  10        3.10        2.58      1.63 o 
   4   5  10        1.54        0.99      1.54 o 
  -5   6  10        9.50       10.03      1.83 o 
  -4   6  10        6.07        6.11      2.02 o 
  -3   6  10       10.55        8.11      2.31 o 
  -2   6  10        4.54        4.32      2.49 o 
  -1   6  10        9.99        8.19      1.94 o 
   0   6  10       18.58       18.62      1.84 o 
   1   6  10        1.95        2.90      1.16 o 
   2   6  10        2.87        3.50      1.52 o 
   3   6  10        2.68        2.40      1.78 o 
   4   6  10       13.26       13.39      1.76 o 
  -5   7  10        8.86        6.89      1.86 o 
  -4   7  10        5.03        5.20      2.01 o 
  -3   7  10        6.99        8.23      2.29 o 
  -2   7  10        2.63        2.20      2.46 o 
  -1   7  10        2.44        2.46      2.77 o 
   0   7  10       13.59       13.20      1.26 o 
   1   7  10        9.01       10.31      1.25 o 
   2   7  10        3.68        4.50      1.55 o 
   3   7  10       17.15       18.25      1.68 o 
  -5   8  10        4.57        4.76      1.68 o 
  -4   8  10       19.00       16.22      2.21 o 
  -3   8  10        9.96        9.92      2.52 o 
  -2   8  10        8.21        9.16      2.45 o 
  -1   8  10       12.43       10.14      1.75 o 
   0   8  10       32.12       32.40      1.58 o 
   1   8  10       24.98       25.94      1.82 o 
   2   8  10       19.56       21.50      2.47 o 
   3   8  10        7.81        8.07      1.61 o 
  -4   9  10       25.62       22.47      2.61 o 
  -3   9  10       28.27       27.10      2.74 o 
  -2   9  10        0.76        2.19      1.74 o 
  -1   9  10        3.04        4.55      1.53 o 
   0   9  10       10.37       11.87      1.49 o 
   1   9  10        8.63       11.03      1.39 o 
   2   9  10       28.68       29.81      2.16 o 
   3   9  10       20.59       22.04      1.88 o 
  -4  10  10       12.54       12.14      1.92 o 
  -3  10  10       34.28       36.93      2.69 o 
  -2  10  10        0.58        2.58      2.36 o 
  -1  10  10        0.58        0.41      1.10 o 
   0  10  10        1.06        2.61      1.47 o 
   1  10  10       13.60       14.25      1.41 o 
   2  10  10        0.64       -0.86      1.53 o 
  -3  11  10        5.39        5.82      1.81 o 
  -2  11  10       11.56       12.83      2.12 o 
  -1  11  10       26.37       25.32      1.64 o 
   0  11  10       28.95       29.83      2.49 o 
   1  11  10       11.72       12.76      1.68 o 
  -2  12  10       19.57       20.29      1.61 o 
  -1  12  10        7.31        6.86      1.53 o 
   0  12  10       12.69       14.82      1.49 o 
  -6   0  11        2.63        3.19      2.92 o 
  -5   0  11        5.37        4.47      2.17 o 
  -4   0  11        6.20        6.20      1.77 o 
  -3   0  11       47.77       61.72      2.95 o 
  -2   0  11        9.61       10.86      2.53 o 
   1   0  11        2.60        2.68      2.30 o 
   2   0  11        8.76        9.56      1.71 o 
   3   0  11       39.28       36.54      4.33 o 
   4   0  11       21.10       24.07      4.11 o 
  -6   1  11        6.70        8.31      2.20 o 
  -5   1  11       13.60       15.44      1.62 o 
  -4   1  11        8.28        7.64      1.37 o 
  -3   1  11       12.52       12.29      1.33 o 
  -2   1  11       29.84       26.01      1.84 o 
  -1   1  11       36.09       28.35      4.45 o 
   0   1  11       35.98       28.22      4.92 o 
   1   1  11       32.36       27.28      2.62 o 
   2   1  11       31.56       29.69      1.92 o 
   3   1  11       28.83       30.17      2.77 o 
   4   1  11        4.38        3.36      2.60 o 
  -5   2  11       11.77       14.60      1.74 o 
  -4   2  11       14.46       15.73      1.30 o 
  -3   2  11        0.53        0.52      1.30 o 
  -2   2  11        1.17        2.28      2.54 o 
  -1   2  11       24.01       23.71      2.95 o 
   0   2  11       28.66       25.35      3.59 o 
   1   2  11       19.71       16.99      1.70 o 
   2   2  11       27.96       27.47      1.55 o 
   3   2  11        5.03        5.57      1.82 o 
   4   2  11        3.22        2.72      2.14 o 
  -5   3  11        0.47        1.32      1.70 o 
  -4   3  11       21.55       21.37      1.72 o 
  -3   3  11        0.65        1.24      1.51 o 
  -2   3  11       18.99       17.41      2.91 o 
  -1   3  11       29.48       31.39      3.63 o 
   0   3  11        5.42        6.52      2.52 o 
   1   3  11        1.35        1.63      1.20 o 
   2   3  11       22.58       24.24      1.62 o 
   3   3  11       33.71       36.83      3.05 o 
  -5   4  11       12.05       14.46      1.72 o 
  -4   4  11        2.92        3.88      2.04 o 
  -3   4  11       14.25       16.88      1.84 o 
  -2   4  11       23.78       24.34      3.00 o 
  -1   4  11        5.54        6.10      2.67 o 
   0   4  11       30.69       29.50      2.91 o 
   1   4  11       12.40       10.93      1.50 o 
   2   4  11       39.75       39.57      1.56 o 
   3   4  11        2.10        2.60      1.85 o 
  -5   5  11        9.47       10.56      1.55 o 
  -4   5  11       16.82       15.85      1.96 o 
  -3   5  11        7.53        6.46      2.21 o 
  -2   5  11        1.10        4.69      2.76 o 
  -1   5  11        5.17        6.67      2.67 o 
   0   5  11       35.21       34.92      2.08 o 
   1   5  11        9.12        9.03      1.29 o 
   2   5  11       15.28       16.43      1.41 o 
   3   5  11        0.86        1.52      1.88 o 
  -5   6  11        3.47        4.63      2.20 o 
  -4   6  11        8.00        9.54      2.33 o 
  -3   6  11       15.54       16.71      2.52 o 
  -2   6  11       80.11       86.93      4.42 o 
  -1   6  11       20.84       23.51      2.92 o 
   0   6  11       88.20       87.60      2.79 o 
   1   6  11       14.92       15.84      1.30 o 
   2   6  11        1.23        1.15      1.65 o 
   3   6  11       25.60       25.34      2.29 o 
  -4   7  11       37.45       32.33      4.28 o 
  -3   7  11        1.44        2.76      2.35 o 
  -2   7  11       13.78       15.64      3.11 o 
  -1   7  11       51.07       50.32      3.52 o 
   0   7  11        3.63        4.38      1.40 o 
   1   7  11       26.65       27.48      1.45 o 
   2   7  11        2.42        1.94      1.67 o 
   3   7  11        5.51        6.00      2.14 o 
  -4   8  11       10.42        9.74      1.93 o 
  -3   8  11        6.14        5.96      2.61 o 
  -2   8  11        7.27        2.41      2.21 o 
  -1   8  11       59.56       53.38      2.92 o 
   0   8  11        3.88        3.79      1.23 o 
   1   8  11       10.08        9.41      1.25 o 
   2   8  11       35.07       37.93      2.34 o 
  -4   9  11       14.81       13.96      2.39 o 
  -3   9  11        7.58        7.17      2.51 o 
  -2   9  11        6.07        5.52      3.07 o 
  -1   9  11       15.80       14.83      3.41 o 
   0   9  11        8.14        8.72      1.31 o 
   1   9  11       15.28       15.59      1.31 o 
   2   9  11        5.89        8.16      2.19 o 
  -3  10  11        0.81        1.13      2.68 o 
  -2  10  11        1.30        1.94      2.14 o 
  -1  10  11        7.95        9.95      2.06 o 
   0  10  11        4.65        3.84      1.60 o 
   1  10  11       10.43        9.38      1.52 o 
  -2  11  11        3.88        6.41      3.26 o 
  -1  11  11        1.98        2.59      2.02 o 
   0  11  11        2.49        3.86      1.44 o 
  -5   0  12        0.14        0.02      2.12 o 
  -4   0  12       34.64       30.80      2.42 o 
  -3   0  12        0.80        1.70      2.18 o 
  -2   0  12        2.28        1.86      2.82 o 
   1   0  12       86.68       91.14      2.83 o 
   2   0  12       16.83       15.98      2.04 o 
   3   0  12       25.46       27.73      5.25 o 
  -5   1  12       35.94       37.42      1.74 o 
  -4   1  12       15.20       17.02      1.49 o 
  -3   1  12        4.02        5.55      1.59 o 
  -2   1  12       13.22       15.02      2.60 o 
  -1   1  12       61.84       52.83      4.20 o 
   1   1  12        0.53        2.77      1.61 o 
   2   1  12       17.93       16.52      1.85 o 
   3   1  12        0.43        1.10      3.47 o 
  -5   2  12        7.47       10.03      1.51 o 
  -4   2  12       19.07       19.26      1.60 o 
  -3   2  12        7.61        6.48      1.52 o 
  -2   2  12        9.69        7.72      3.04 o 
  -1   2  12       19.70       24.42      4.18 o 
   0   2  12        6.45        5.59      3.04 o 
   1   2  12        2.21        3.55      1.32 o 
   2   2  12        1.00        1.59      1.26 o 
   3   2  12       23.97       24.94      4.39 o 
  -5   3  12        2.14        2.88      1.48 o 
  -4   3  12        2.45        2.06      1.21 o 
  -3   3  12        7.66        6.53      1.95 o 
  -2   3  12       24.53       17.94      3.26 o 
  -1   3  12       19.29       24.40      3.84 o 
   0   3  12        8.78        7.51      3.19 o 
   1   3  12        3.73        2.53      1.10 o 
   2   3  12        2.85        3.69      1.47 o 
   3   3  12        3.12        5.41      2.33 o 
  -5   4  12        5.59        7.46      1.77 o 
  -4   4  12        4.12        4.40      1.46 o 
  -3   4  12       15.04       13.65      2.22 o 
  -2   4  12       19.43       17.23      3.04 o 
  -1   4  12        8.06       11.06      2.88 o 
   0   4  12       22.45       22.69      3.63 o 
   1   4  12       23.05       20.33      1.96 o 
   2   4  12        0.78        1.91      1.30 o 
   3   4  12       11.30        9.75      2.20 o 
  -4   5  12       18.32       19.08      2.36 o 
  -3   5  12       25.01       26.83      3.45 o 
  -2   5  12        9.11        8.87      2.96 o 
  -1   5  12       15.51       15.59      2.91 o 
   0   5  12        7.46        9.85      2.62 o 
   1   5  12       20.66       20.29      1.42 o 
   2   5  12       15.50       14.80      1.44 o 
  -4   6  12        0.63        1.95      2.34 o 
  -3   6  12       43.99       45.80      3.85 o 
  -2   6  12       29.61       33.82      3.43 o 
  -1   6  12       38.25       42.92      3.54 o 
   0   6  12       28.36       29.39      4.43 o 
   1   6  12       36.82       35.43      2.54 o 
   2   6  12        0.09        0.46      1.61 o 
  -4   7  12        0.57        0.99      2.46 o 
  -3   7  12        4.79        4.02      2.26 o 
  -2   7  12       37.34       33.39      3.55 o 
  -1   7  12       25.74       29.05      3.37 o 
   0   7  12       40.26       37.04      1.81 o 
   1   7  12        4.50        5.12      1.11 o 
   2   7  12       18.71       17.64      2.27 o 
  -3   8  12        5.55        3.92      3.26 o 
  -2   8  12        2.11        2.38      3.18 o 
  -1   8  12        8.18        9.11      3.18 o 
   0   8  12        2.02        1.92      1.35 o 
   1   8  12        3.41        3.41      1.15 o 
  -2   9  12        1.47       -1.43      3.20 o 
  -1   9  12       16.90       16.17      4.01 o 
   0   9  12        8.26        7.38      1.60 o 
  -4   0  13        1.70        2.59      2.18 o 
  -3   0  13        1.09        3.32      2.51 o 
   1   0  13       29.41       27.25      2.84 o 
   2   0  13       37.73       39.16      3.33 o 
  -4   1  13       34.81       39.00      2.04 o 
  -3   1  13        2.47        3.64      1.70 o 
  -2   1  13       15.06       17.55      3.01 o 
   1   1  13       39.42       37.23      1.76 o 
   2   1  13        0.53        1.27      1.61 o 
  -4   2  13       11.29       11.63      1.65 o 
  -3   2  13       39.17       36.97      3.01 o 
  -2   2  13        8.94       12.10      2.65 o 
  -1   2  13        0.91        1.11      2.64 o 
   1   2  13       17.38       17.59      1.58 o 
   2   2  13        0.17        0.25      1.77 o 
  -4   3  13       37.24       35.44      2.25 o 
  -3   3  13        3.90        4.35      1.95 o 
  -2   3  13       19.85       21.14      4.06 o 
  -1   3  13       20.82       21.59      3.78 o 
   0   3  13        1.63        1.07      3.60 o 
   1   3  13        3.75        2.47      1.30 o 
   2   3  13        3.11        4.58      1.65 o 
  -4   4  13        9.73        7.97      1.57 o 
  -3   4  13       25.53       21.94      3.39 o 
  -2   4  13       57.01       57.76      4.31 o 
  -1   4  13        4.01        3.64      3.33 o 
   0   4  13       31.00       33.39      4.11 o 
   1   4  13        3.50        2.90      1.52 o 
  -3   5  13      103.31       91.72      5.36 o 
  -2   5  13        9.84       10.57      3.59 o 
  -1   5  13       31.18       33.25      3.56 o 
   0   5  13        8.88        6.36      1.48 o 
   1   5  13       15.82       13.16      1.35 o 
  -3   6  13       12.03       13.37      3.20 o 
  -2   6  13       43.28       44.84      3.85 o 
  -1   6  13        0.42        2.37      2.90 o 
   0   6  13       17.86       15.71      2.04 o 
   1   6  13       11.93       11.87      1.31 o 
  -2   7  13       16.07       19.72      3.34 o 
  -1   7  13       25.96       33.71      3.52 o 
   0   7  13        6.41        7.47      1.96 o 
  -3   0  14        0.03        0.35      3.05 o 
   1   0  14        7.98        8.08      1.86 o 
  -3   1  14       19.81       25.29      3.30 o 
   1   1  14        1.88        1.35      2.83 o 
  -3   2  14        2.15        2.62      2.76 o 
  -2   2  14       23.96       24.32      3.56 o 
  -3   3  14       48.90       51.76      4.38 o 
  -2   3  14        9.75       10.34      2.97 o 
  -1   3  14        6.89        6.38      3.75 o 
   0   3  14       18.77       17.68      5.56 o 
  -2   4  14       15.76       16.66      3.69 o 
  -1   4  14       25.32       25.60      4.27 o 
   0   4  14       19.33       15.75      1.81 o 
  -1   5  14        0.29        1.09      2.95 o 
                                                 
